# Supplementary material for: The Characterization of a Novel Virus Discovered in the Yeast Pichia membranifaciens
Source: Viruses. 2022 Mar 13;14(3):594. doi: 10.3390/v14030594 (PMC8951182; doi:10.3390/v14030594)
Supplement: Supplementary file 1 [file viruses-14-00594-s001.zip]

Archive with 6 entries (6 files):
- Figure s3.tif
- Figure_s1.tif
- Figure_s2.tif
- Table S1.pdf
- Table S2.pdf
- Totivirus_structural_models_Lee_2022.txt
