# Supplementary material for: The Characterization of a Novel Virus Discovered in the Yeast Pichia membranifaciens
Source: Viruses. 2022 Mar 13;14(3):594. doi: 10.3390/v14030594 (PMC8951182; doi:10.3390/v14030594)
Supplement: Supplementary file 1 [file viruses-14-00594-s001.zip › Totivirus_structural_models_Lee_2022.txt]

TITLE     PmV_gag_relaxed
REMARK    THIS IS A SIMULATION BOX
CRYST1  131.294  131.294  131.294  60.00  60.00  90.00 P 1           1
MODEL        1
ATOM      1  N   MET     1      91.060 103.970  40.800  1.00  0.00            
ATOM      2  H1  MET     1      90.880 104.100  39.820  1.00  0.00            
ATOM      3  H2  MET     1      90.200 103.650  41.230  1.00  0.00            
ATOM      4  H3  MET     1      91.330 104.850  41.220  1.00  0.00            
ATOM      5  CA  MET     1      92.110 102.950  41.000  1.00  0.00            
ATOM      6  HA  MET     1      92.990 103.270  40.450  1.00  0.00            
ATOM      7  CB  MET     1      92.530 102.840  42.470  1.00  0.00            
ATOM      8  HB1 MET     1      91.680 102.560  43.100  1.00  0.00            
ATOM      9  HB2 MET     1      92.860 103.830  42.780  1.00  0.00            
ATOM     10  CG  MET     1      93.680 101.840  42.680  1.00  0.00            
ATOM     11  HG1 MET     1      94.220 102.090  43.590  1.00  0.00            
ATOM     12  HG2 MET     1      94.380 101.930  41.850  1.00  0.00            
ATOM     13  SD  MET     1      93.200 100.100  42.850  1.00  0.00            
ATOM     14  CE  MET     1      92.420 100.120  44.490  1.00  0.00            
ATOM     15  HE1 MET     1      92.140  99.100  44.760  1.00  0.00            
ATOM     16  HE2 MET     1      93.130 100.500  45.230  1.00  0.00            
ATOM     17  HE3 MET     1      91.530 100.740  44.470  1.00  0.00            
ATOM     18  C   MET     1      91.730 101.600  40.400  1.00  0.00            
ATOM     19  O   MET     1      92.450 101.160  39.510  1.00  0.00            
ATOM     20  N   LEU     2      90.650 100.950  40.840  1.00  0.00            
ATOM     21  H   LEU     2      90.080 101.390  41.540  1.00  0.00            
ATOM     22  CA  LEU     2      90.220  99.640  40.340  1.00  0.00            
ATOM     23  HA  LEU     2      91.010  98.920  40.520  1.00  0.00            
ATOM     24  CB  LEU     2      88.950  99.170  41.080  1.00  0.00            
ATOM     25  HB1 LEU     2      88.630  98.230  40.640  1.00  0.00            
ATOM     26  HB2 LEU     2      88.160  99.890  40.920  1.00  0.00            
ATOM     27  CG  LEU     2      89.120  98.940  42.600  1.00  0.00            
ATOM     28  HG  LEU     2      89.480  99.860  43.070  1.00  0.00            
ATOM     29  CD1 LEU     2      87.770  98.570  43.220  1.00  0.00            
ATOM     30 1HD1 LEU     2      87.890  98.430  44.300  1.00  0.00            
ATOM     31 2HD1 LEU     2      87.050  99.370  43.050  1.00  0.00            
ATOM     32 3HD1 LEU     2      87.400  97.650  42.780  1.00  0.00            
ATOM     33  CD2 LEU     2      90.090  97.800  42.920  1.00  0.00            
ATOM     34 1HD2 LEU     2      90.150  97.660  44.000  1.00  0.00            
ATOM     35 2HD2 LEU     2      89.760  96.880  42.450  1.00  0.00            
ATOM     36 3HD2 LEU     2      91.090  98.050  42.550  1.00  0.00            
ATOM     37  C   LEU     2      89.990  99.660  38.820  1.00  0.00            
ATOM     38  O   LEU     2      90.430  98.730  38.130  1.00  0.00            
ATOM     39  N   ARG     3      89.440 100.750  38.250  1.00  0.00            
ATOM     40  H   ARG     3      89.030 101.450  38.860  1.00  0.00            
ATOM     41  CA  ARG     3      89.370 100.920  36.780  1.00  0.00            
ATOM     42  HA  ARG     3      88.800 100.070  36.390  1.00  0.00            
ATOM     43  CB  ARG     3      88.610 102.200  36.400  1.00  0.00            
ATOM     44  HB1 ARG     3      89.160 103.080  36.740  1.00  0.00            
ATOM     45  HB2 ARG     3      87.630 102.210  36.880  1.00  0.00            
ATOM     46  CG  ARG     3      88.420 102.270  34.880  1.00  0.00            
ATOM     47  HG1 ARG     3      87.780 101.450  34.560  1.00  0.00            
ATOM     48  HG2 ARG     3      89.390 102.170  34.380  1.00  0.00            
ATOM     49  CD  ARG     3      87.810 103.580  34.390  1.00  0.00            
ATOM     50  HD1 ARG     3      88.430 104.420  34.720  1.00  0.00            
ATOM     51  HD2 ARG     3      86.810 103.690  34.810  1.00  0.00            
ATOM     52  NE  ARG     3      87.740 103.570  32.920  1.00  0.00            
ATOM     53  HE  ARG     3      88.220 102.820  32.440  1.00  0.00            
ATOM     54  CZ  ARG     3      87.100 104.420  32.140  1.00  0.00            
ATOM     55  NH1 ARG     3      86.500 105.480  32.580  1.00  0.00            
ATOM     56 1HH1 ARG     3      86.600 105.740  33.550  1.00  0.00            
ATOM     57 2HH1 ARG     3      85.980 106.050  31.930  1.00  0.00            
ATOM     58  NH2 ARG     3      87.050 104.190  30.860  1.00  0.00            
ATOM     59 1HH2 ARG     3      87.480 103.360  30.480  1.00  0.00            
ATOM     60 2HH2 ARG     3      86.520 104.820  30.280  1.00  0.00            
ATOM     61  C   ARG     3      90.750 100.840  36.120  1.00  0.00            
ATOM     62  O   ARG     3      90.920 100.050  35.200  1.00  0.00            
ATOM     63  N   PHE     4      91.730 101.630  36.590  1.00  0.00            
ATOM     64  H   PHE     4      91.490 102.280  37.320  1.00  0.00            
ATOM     65  CA  PHE     4      93.120 101.600  36.110  1.00  0.00            
ATOM     66  HA  PHE     4      93.140 101.800  35.040  1.00  0.00            
ATOM     67  CB  PHE     4      93.900 102.720  36.830  1.00  0.00            
ATOM     68  HB1 PHE     4      93.620 102.740  37.880  1.00  0.00            
ATOM     69  HB2 PHE     4      93.590 103.670  36.400  1.00  0.00            
ATOM     70  CG  PHE     4      95.420 102.630  36.760  1.00  0.00            
ATOM     71  CD1 PHE     4      96.130 102.040  37.820  1.00  0.00            
ATOM     72  HD1 PHE     4      95.600 101.620  38.670  1.00  0.00            
ATOM     73  CE1 PHE     4      97.540 101.980  37.780  1.00  0.00            
ATOM     74  HE1 PHE     4      98.080 101.510  38.590  1.00  0.00            
ATOM     75  CZ  PHE     4      98.230 102.500  36.680  1.00  0.00            
ATOM     76  HZ  PHE     4      99.310 102.450  36.640  1.00  0.00            
ATOM     77  CE2 PHE     4      97.520 103.090  35.620  1.00  0.00            
ATOM     78  HE2 PHE     4      98.060 103.490  34.770  1.00  0.00            
ATOM     79  CD2 PHE     4      96.120 103.150  35.660  1.00  0.00            
ATOM     80  HD2 PHE     4      95.580 103.600  34.840  1.00  0.00            
ATOM     81  C   PHE     4      93.780 100.220  36.310  1.00  0.00            
ATOM     82  O   PHE     4      94.450  99.720  35.410  1.00  0.00            
ATOM     83  N   ALA     5      93.550  99.550  37.450  1.00  0.00            
ATOM     84  H   ALA     5      92.990 100.000  38.160  1.00  0.00            
ATOM     85  CA  ALA     5      94.060  98.210  37.700  1.00  0.00            
ATOM     86  HA  ALA     5      95.140  98.220  37.560  1.00  0.00            
ATOM     87  CB  ALA     5      93.770  97.830  39.160  1.00  0.00            
ATOM     88  HB1 ALA     5      94.220  96.860  39.380  1.00  0.00            
ATOM     89  HB2 ALA     5      94.210  98.580  39.830  1.00  0.00            
ATOM     90  HB3 ALA     5      92.700  97.780  39.340  1.00  0.00            
ATOM     91  C   ALA     5      93.470  97.190  36.710  1.00  0.00            
ATOM     92  O   ALA     5      94.230  96.400  36.140  1.00  0.00            
ATOM     93  N   GLN     6      92.170  97.240  36.420  1.00  0.00            
ATOM     94  H   GLN     6      91.590  97.890  36.930  1.00  0.00            
ATOM     95  CA  GLN     6      91.540  96.420  35.380  1.00  0.00            
ATOM     96  HA  GLN     6      91.820  95.380  35.550  1.00  0.00            
ATOM     97  CB  GLN     6      90.010  96.510  35.460  1.00  0.00            
ATOM     98  HB1 GLN     6      89.610  96.100  34.530  1.00  0.00            
ATOM     99  HB2 GLN     6      89.720  97.560  35.530  1.00  0.00            
ATOM    100  CG  GLN     6      89.400  95.730  36.630  1.00  0.00            
ATOM    101  HG1 GLN     6      89.570  96.250  37.570  1.00  0.00            
ATOM    102  HG2 GLN     6      89.870  94.750  36.690  1.00  0.00            
ATOM    103  CD  GLN     6      87.890  95.520  36.440  1.00  0.00            
ATOM    104  OE1 GLN     6      87.230  96.230  35.690  1.00  0.00            
ATOM    105  NE2 GLN     6      87.330  94.500  37.040  1.00  0.00            
ATOM    106 1HE2 GLN     6      87.870  93.870  37.620  1.00  0.00            
ATOM    107 2HE2 GLN     6      86.350  94.310  36.840  1.00  0.00            
ATOM    108  C   GLN     6      92.020  96.770  33.960  1.00  0.00            
ATOM    109  O   GLN     6      92.170  95.860  33.140  1.00  0.00            
ATOM    110  N   GLN     7      92.330  98.030  33.650  1.00  0.00            
ATOM    111  H   GLN     7      92.160  98.760  34.330  1.00  0.00            
ATOM    112  CA  GLN     7      92.950  98.400  32.360  1.00  0.00            
ATOM    113  HA  GLN     7      92.330  98.000  31.550  1.00  0.00            
ATOM    114  CB  GLN     7      93.000  99.930  32.220  1.00  0.00            
ATOM    115  HB1 GLN     7      93.670 100.200  31.400  1.00  0.00            
ATOM    116  HB2 GLN     7      93.390 100.360  33.140  1.00  0.00            
ATOM    117  CG  GLN     7      91.610 100.530  31.910  1.00  0.00            
ATOM    118  HG1 GLN     7      90.860 100.100  32.580  1.00  0.00            
ATOM    119  HG2 GLN     7      91.330 100.260  30.890  1.00  0.00            
ATOM    120  CD  GLN     7      91.540 102.050  32.060  1.00  0.00            
ATOM    121  OE1 GLN     7      92.370 102.700  32.680  1.00  0.00            
ATOM    122  NE2 GLN     7      90.510 102.680  31.530  1.00  0.00            
ATOM    123 1HE2 GLN     7      89.860 102.180  30.940  1.00  0.00            
ATOM    124 2HE2 GLN     7      90.490 103.690  31.590  1.00  0.00            
ATOM    125  C   GLN     7      94.350  97.770  32.190  1.00  0.00            
ATOM    126  O   GLN     7      94.730  97.440  31.070  1.00  0.00            
ATOM    127  N   LEU     8      95.060  97.510  33.290  1.00  0.00            
ATOM    128  H   LEU     8      94.710  97.860  34.170  1.00  0.00            
ATOM    129  CA  LEU     8      96.340  96.780  33.320  1.00  0.00            
ATOM    130  HA  LEU     8      96.790  96.840  32.330  1.00  0.00            
ATOM    131  CB  LEU     8      97.300  97.480  34.310  1.00  0.00            
ATOM    132  HB1 LEU     8      98.210  96.880  34.400  1.00  0.00            
ATOM    133  HB2 LEU     8      96.820  97.510  35.290  1.00  0.00            
ATOM    134  CG  LEU     8      97.690  98.910  33.880  1.00  0.00            
ATOM    135  HG  LEU     8      96.800  99.520  33.760  1.00  0.00            
ATOM    136  CD1 LEU     8      98.560  99.550  34.960  1.00  0.00            
ATOM    137 1HD1 LEU     8      98.760 100.590  34.690  1.00  0.00            
ATOM    138 2HD1 LEU     8      98.040  99.530  35.910  1.00  0.00            
ATOM    139 3HD1 LEU     8      99.510  99.010  35.040  1.00  0.00            
ATOM    140  CD2 LEU     8      98.500  98.930  32.590  1.00  0.00            
ATOM    141 1HD2 LEU     8      98.860  99.940  32.390  1.00  0.00            
ATOM    142 2HD2 LEU     8      99.360  98.260  32.660  1.00  0.00            
ATOM    143 3HD2 LEU     8      97.880  98.630  31.750  1.00  0.00            
ATOM    144  C   LEU     8      96.200  95.270  33.580  1.00  0.00            
ATOM    145  O   LEU     8      97.210  94.550  33.580  1.00  0.00            
ATOM    146  N   ARG     9      94.970  94.740  33.730  1.00  0.00            
ATOM    147  H   ARG     9      94.190  95.390  33.720  1.00  0.00            
ATOM    148  CA  ARG     9      94.670  93.310  33.580  1.00  0.00            
ATOM    149  HA  ARG     9      95.490  92.710  33.970  1.00  0.00            
ATOM    150  CB  ARG     9      93.390  92.900  34.310  1.00  0.00            
ATOM    151  HB1 ARG     9      93.160  91.890  33.980  1.00  0.00            
ATOM    152  HB2 ARG     9      92.560  93.540  34.000  1.00  0.00            
ATOM    153  CG  ARG     9      93.460  92.900  35.840  1.00  0.00            
ATOM    154  HG1 ARG     9      93.570  93.920  36.210  1.00  0.00            
ATOM    155  HG2 ARG     9      94.320  92.310  36.170  1.00  0.00            
ATOM    156  CD  ARG     9      92.170  92.290  36.420  1.00  0.00            
ATOM    157  HD1 ARG     9      91.310  92.820  36.030  1.00  0.00            
ATOM    158  HD2 ARG     9      92.190  92.410  37.510  1.00  0.00            
ATOM    159  NE  ARG     9      92.080  90.860  36.070  1.00  0.00            
ATOM    160  HE  ARG     9      92.610  90.550  35.280  1.00  0.00            
ATOM    161  CZ  ARG     9      91.530  89.900  36.780  1.00  0.00            
ATOM    162  NH1 ARG     9      90.690  90.110  37.750  1.00  0.00            
ATOM    163 1HH1 ARG     9      90.260  91.020  37.870  1.00  0.00            
ATOM    164 2HH1 ARG     9      90.360  89.310  38.270  1.00  0.00            
ATOM    165  NH2 ARG     9      91.850  88.670  36.510  1.00  0.00            
ATOM    166 1HH2 ARG     9      92.510  88.480  35.780  1.00  0.00            
ATOM    167 2HH2 ARG     9      91.550  87.960  37.170  1.00  0.00            
ATOM    168  C   ARG     9      94.510  92.980  32.110  1.00  0.00            
ATOM    169  O   ARG     9      93.550  93.440  31.490  1.00  0.00            
ATOM    170  N   ASN    10      95.370  92.130  31.570  1.00  0.00            
ATOM    171  H   ASN    10      96.170  91.850  32.120  1.00  0.00            
ATOM    172  CA  ASN    10      95.280  91.610  30.200  1.00  0.00            
ATOM    173  HA  ASN    10      95.560  92.400  29.510  1.00  0.00            
ATOM    174  CB  ASN    10      96.260  90.430  30.040  1.00  0.00            
ATOM    175  HB1 ASN    10      96.170  90.050  29.020  1.00  0.00            
ATOM    176  HB2 ASN    10      95.970  89.620  30.720  1.00  0.00            
ATOM    177  CG  ASN    10      97.720  90.760  30.310  1.00  0.00            
ATOM    178  OD1 ASN    10      98.080  91.540  31.180  1.00  0.00            
ATOM    179  ND2 ASN    10      98.630  90.190  29.560  1.00  0.00            
ATOM    180 1HD2 ASN    10      98.360  89.630  28.760  1.00  0.00            
ATOM    181 2HD2 ASN    10      99.550  90.590  29.630  1.00  0.00            
ATOM    182  C   ASN    10      93.830  91.180  29.890  1.00  0.00            
ATOM    183  O   ASN    10      93.260  90.390  30.650  1.00  0.00            
ATOM    184  N   ASN    11      93.230  91.730  28.840  1.00  0.00            
ATOM    185  H   ASN    11      93.800  92.340  28.260  1.00  0.00            
ATOM    186  CA  ASN    11      91.770  91.930  28.690  1.00  0.00            
ATOM    187  HA  ASN    11      91.430  92.560  29.520  1.00  0.00            
ATOM    188  CB  ASN    11      91.500  92.690  27.380  1.00  0.00            
ATOM    189  HB1 ASN    11      90.420  92.870  27.300  1.00  0.00            
ATOM    190  HB2 ASN    11      91.790  92.070  26.540  1.00  0.00            
ATOM    191  CG  ASN    11      92.190  94.040  27.220  1.00  0.00            
ATOM    192  OD1 ASN    11      92.970  94.500  28.030  1.00  0.00            
ATOM    193  ND2 ASN    11      91.920  94.700  26.130  1.00  0.00            
ATOM    194 1HD2 ASN    11      91.300  94.290  25.440  1.00  0.00            
ATOM    195 2HD2 ASN    11      92.360  95.600  26.000  1.00  0.00            
ATOM    196  C   ASN    11      90.890  90.650  28.720  1.00  0.00            
ATOM    197  O   ASN    11      89.660  90.740  28.730  1.00  0.00            
ATOM    198  N   ASN    12      91.520  89.480  28.700  1.00  0.00            
ATOM    199  H   ASN    12      92.530  89.520  28.710  1.00  0.00            
ATOM    200  CA  ASN    12      90.890  88.160  28.740  1.00  0.00            
ATOM    201  HA  ASN    12      89.990  88.170  28.140  1.00  0.00            
ATOM    202  CB  ASN    12      91.890  87.150  28.130  1.00  0.00            
ATOM    203  HB1 ASN    12      91.460  86.150  28.170  1.00  0.00            
ATOM    204  HB2 ASN    12      92.800  87.140  28.720  1.00  0.00            
ATOM    205  CG  ASN    12      92.260  87.430  26.680  1.00  0.00            
ATOM    206  OD1 ASN    12      91.610  88.170  25.950  1.00  0.00            
ATOM    207  ND2 ASN    12      93.360  86.880  26.210  1.00  0.00            
ATOM    208 1HD2 ASN    12      93.930  86.310  26.800  1.00  0.00            
ATOM    209 2HD2 ASN    12      93.720  87.220  25.320  1.00  0.00            
ATOM    210  C   ASN    12      90.490  87.710  30.170  1.00  0.00            
ATOM    211  O   ASN    12      89.680  86.780  30.290  1.00  0.00            
ATOM    212  N   SER    13      91.050  88.300  31.230  1.00  0.00            
ATOM    213  H   SER    13      91.700  89.060  31.080  1.00  0.00            
ATOM    214  CA  SER    13      90.950  87.770  32.610  1.00  0.00            
ATOM    215  HA  SER    13      90.690  86.710  32.540  1.00  0.00            
ATOM    216  CB  SER    13      92.320  87.810  33.280  1.00  0.00            
ATOM    217  HB1 SER    13      93.050  87.340  32.620  1.00  0.00            
ATOM    218  HB2 SER    13      92.270  87.230  34.210  1.00  0.00            
ATOM    219  OG  SER    13      92.750  89.130  33.580  1.00  0.00            
ATOM    220  HG  SER    13      93.660  89.100  33.890  1.00  0.00            
ATOM    221  C   SER    13      89.870  88.440  33.470  1.00  0.00            
ATOM    222  O   SER    13      89.810  89.660  33.570  1.00  0.00            
ATOM    223  N   ASP    14      89.020  87.640  34.140  1.00  0.00            
ATOM    224  H   ASP    14      89.090  86.650  33.960  1.00  0.00            
ATOM    225  CA  ASP    14      87.990  88.090  35.090  1.00  0.00            
ATOM    226  HA  ASP    14      87.950  89.180  35.090  1.00  0.00            
ATOM    227  CB  ASP    14      86.600  87.600  34.640  1.00  0.00            
ATOM    228  HB1 ASP    14      85.890  87.720  35.470  1.00  0.00            
ATOM    229  HB2 ASP    14      86.650  86.530  34.420  1.00  0.00            
ATOM    230  CG  ASP    14      86.030  88.340  33.430  1.00  0.00            
ATOM    231  OD1 ASP    14      85.470  89.440  33.630  1.00  0.00            
ATOM    232  OD2 ASP    14      86.140  87.850  32.280  1.00  0.00            
ATOM    233  C   ASP    14      88.240  87.690  36.560  1.00  0.00            
ATOM    234  O   ASP    14      87.780  88.370  37.470  1.00  0.00            
ATOM    235  N   VAL    15      88.970  86.600  36.820  1.00  0.00            
ATOM    236  H   VAL    15      89.390  86.110  36.040  1.00  0.00            
ATOM    237  CA  VAL    15      89.100  85.980  38.160  1.00  0.00            
ATOM    238  HA  VAL    15      88.100  85.810  38.550  1.00  0.00            
ATOM    239  CB  VAL    15      89.790  84.610  38.020  1.00  0.00            
ATOM    240  HB  VAL    15      90.770  84.750  37.570  1.00  0.00            
ATOM    241  CG1 VAL    15      89.980  83.890  39.360  1.00  0.00            
ATOM    242 1HG1 VAL    15      90.460  82.930  39.180  1.00  0.00            
ATOM    243 2HG1 VAL    15      90.630  84.470  40.020  1.00  0.00            
ATOM    244 3HG1 VAL    15      89.020  83.730  39.840  1.00  0.00            
ATOM    245  CG2 VAL    15      88.970  83.690  37.100  1.00  0.00            
ATOM    246 1HG2 VAL    15      89.410  82.690  37.090  1.00  0.00            
ATOM    247 2HG2 VAL    15      87.940  83.600  37.470  1.00  0.00            
ATOM    248 3HG2 VAL    15      88.960  84.070  36.080  1.00  0.00            
ATOM    249  C   VAL    15      89.850  86.880  39.140  1.00  0.00            
ATOM    250  O   VAL    15      90.880  87.450  38.770  1.00  0.00            
ATOM    251  N   ASN    16      89.380  87.040  40.380  1.00  0.00            
ATOM    252  H   ASN    16      88.570  86.510  40.660  1.00  0.00            
ATOM    253  CA  ASN    16      90.060  87.850  41.410  1.00  0.00            
ATOM    254  HA  ASN    16      90.750  88.540  40.910  1.00  0.00            
ATOM    255  CB  ASN    16      89.040  88.690  42.190  1.00  0.00            
ATOM    256  HB1 ASN    16      89.540  89.160  43.040  1.00  0.00            
ATOM    257  HB2 ASN    16      88.260  88.040  42.580  1.00  0.00            
ATOM    258  CG  ASN    16      88.410  89.800  41.390  1.00  0.00            
ATOM    259  OD1 ASN    16      89.070  90.500  40.630  1.00  0.00            
ATOM    260  ND2 ASN    16      87.140  90.030  41.580  1.00  0.00            
ATOM    261 1HD2 ASN    16      86.630  89.510  42.280  1.00  0.00            
ATOM    262 2HD2 ASN    16      86.670  90.740  41.030  1.00  0.00            
ATOM    263  C   ASN    16      90.910  87.020  42.370  1.00  0.00            
ATOM    264  O   ASN    16      90.600  85.860  42.640  1.00  0.00            
ATOM    265  N   TYR    17      91.960  87.630  42.930  1.00  0.00            
ATOM    266  H   TYR    17      92.100  88.600  42.730  1.00  0.00            
ATOM    267  CA  TYR    17      93.010  86.940  43.700  1.00  0.00            
ATOM    268  HA  TYR    17      93.090  85.920  43.350  1.00  0.00            
ATOM    269  CB  TYR    17      94.350  87.630  43.400  1.00  0.00            
ATOM    270  HB1 TYR    17      95.140  87.120  43.950  1.00  0.00            
ATOM    271  HB2 TYR    17      94.310  88.650  43.780  1.00  0.00            
ATOM    272  CG  TYR    17      94.770  87.700  41.930  1.00  0.00            
ATOM    273  CD1 TYR    17      94.230  86.820  40.960  1.00  0.00            
ATOM    274  HD1 TYR    17      93.530  86.050  41.240  1.00  0.00            
ATOM    275  CE1 TYR    17      94.570  86.960  39.610  1.00  0.00            
ATOM    276  HE1 TYR    17      94.130  86.310  38.870  1.00  0.00            
ATOM    277  CZ  TYR    17      95.480  87.960  39.210  1.00  0.00            
ATOM    278  OH  TYR    17      95.800  88.070  37.900  1.00  0.00            
ATOM    279  HH  TYR    17      96.320  88.860  37.740  1.00  0.00            
ATOM    280  CE2 TYR    17      96.050  88.820  40.170  1.00  0.00            
ATOM    281  HE2 TYR    17      96.750  89.580  39.860  1.00  0.00            
ATOM    282  CD2 TYR    17      95.700  88.680  41.530  1.00  0.00            
ATOM    283  HD2 TYR    17      96.140  89.330  42.270  1.00  0.00            
ATOM    284  C   TYR    17      92.670  86.920  45.210  1.00  0.00            
ATOM    285  O   TYR    17      92.790  87.950  45.870  1.00  0.00            
ATOM    286  N   PRO    18      92.240  85.770  45.770  1.00  0.00            
ATOM    287  CD  PRO    18      92.170  84.450  45.160  1.00  0.00            
ATOM    288  HD1 PRO    18      93.120  84.170  44.700  1.00  0.00            
ATOM    289  HD2 PRO    18      91.370  84.410  44.420  1.00  0.00            
ATOM    290  CG  PRO    18      91.840  83.480  46.290  1.00  0.00            
ATOM    291  HG1 PRO    18      92.760  83.190  46.800  1.00  0.00            
ATOM    292  HG2 PRO    18      91.300  82.610  45.930  1.00  0.00            
ATOM    293  CB  PRO    18      90.990  84.360  47.210  1.00  0.00            
ATOM    294  HB1 PRO    18      90.950  83.960  48.220  1.00  0.00            
ATOM    295  HB2 PRO    18      89.990  84.450  46.800  1.00  0.00            
ATOM    296  CA  PRO    18      91.710  85.710  47.130  1.00  0.00            
ATOM    297  HA  PRO    18      90.970  86.500  47.270  1.00  0.00            
ATOM    298  C   PRO    18      92.790  85.860  48.210  1.00  0.00            
ATOM    299  O   PRO    18      93.980  85.670  47.970  1.00  0.00            
ATOM    300  N   VAL    19      92.370  86.170  49.430  1.00  0.00            
ATOM    301  H   VAL    19      91.380  86.310  49.560  1.00  0.00            
ATOM    302  CA  VAL    19      93.250  86.330  50.600  1.00  0.00            
ATOM    303  HA  VAL    19      94.190  86.770  50.260  1.00  0.00            
ATOM    304  CB  VAL    19      92.640  87.340  51.600  1.00  0.00            
ATOM    305  HB  VAL    19      91.730  86.900  52.010  1.00  0.00            
ATOM    306  CG1 VAL    19      93.600  87.700  52.730  1.00  0.00            
ATOM    307 1HG1 VAL    19      93.140  88.430  53.390  1.00  0.00            
ATOM    308 2HG1 VAL    19      93.820  86.810  53.330  1.00  0.00            
ATOM    309 3HG1 VAL    19      94.530  88.100  52.340  1.00  0.00            
ATOM    310  CG2 VAL    19      92.250  88.670  50.940  1.00  0.00            
ATOM    311 1HG2 VAL    19      91.790  89.330  51.670  1.00  0.00            
ATOM    312 2HG2 VAL    19      93.140  89.170  50.550  1.00  0.00            
ATOM    313 3HG2 VAL    19      91.540  88.520  50.130  1.00  0.00            
ATOM    314  C   VAL    19      93.610  84.960  51.210  1.00  0.00            
ATOM    315  O   VAL    19      93.280  84.630  52.350  1.00  0.00            
ATOM    316  N   ASN    20      94.230  84.100  50.390  1.00  0.00            
ATOM    317  H   ASN    20      94.460  84.450  49.470  1.00  0.00            
ATOM    318  CA  ASN    20      94.470  82.680  50.650  1.00  0.00            
ATOM    319  HA  ASN    20      94.170  82.430  51.670  1.00  0.00            
ATOM    320  CB  ASN    20      93.560  81.900  49.680  1.00  0.00            
ATOM    321  HB1 ASN    20      93.790  82.220  48.660  1.00  0.00            
ATOM    322  HB2 ASN    20      92.520  82.130  49.880  1.00  0.00            
ATOM    323  CG  ASN    20      93.740  80.390  49.760  1.00  0.00            
ATOM    324  OD1 ASN    20      94.180  79.840  50.750  1.00  0.00            
ATOM    325  ND2 ASN    20      93.410  79.670  48.720  1.00  0.00            
ATOM    326 1HD2 ASN    20      93.000  80.100  47.900  1.00  0.00            
ATOM    327 2HD2 ASN    20      93.520  78.670  48.790  1.00  0.00            
ATOM    328  C   ASN    20      95.960  82.330  50.480  1.00  0.00            
ATOM    329  O   ASN    20      96.470  82.420  49.360  1.00  0.00            
ATOM    330  N   ALA    21      96.660  81.950  51.540  1.00  0.00            
ATOM    331  H   ALA    21      96.190  81.910  52.440  1.00  0.00            
ATOM    332  CA  ALA    21      98.130  81.850  51.570  1.00  0.00            
ATOM    333  HA  ALA    21      98.480  81.480  50.610  1.00  0.00            
ATOM    334  CB  ALA    21      98.660  83.270  51.760  1.00  0.00            
ATOM    335  HB1 ALA    21      99.750  83.260  51.840  1.00  0.00            
ATOM    336  HB2 ALA    21      98.390  83.870  50.890  1.00  0.00            
ATOM    337  HB3 ALA    21      98.220  83.720  52.650  1.00  0.00            
ATOM    338  C   ALA    21      98.700  80.920  52.660  1.00  0.00            
ATOM    339  O   ALA    21      98.120  80.750  53.740  1.00  0.00            
ATOM    340  N   ASP    22      99.880  80.360  52.420  1.00  0.00            
ATOM    341  H   ASP    22     100.370  80.620  51.580  1.00  0.00            
ATOM    342  CA  ASP    22     100.620  79.500  53.350  1.00  0.00            
ATOM    343  HA  ASP    22      99.920  79.010  54.020  1.00  0.00            
ATOM    344  CB  ASP    22     101.320  78.410  52.520  1.00  0.00            
ATOM    345  HB1 ASP    22     102.020  78.890  51.830  1.00  0.00            
ATOM    346  HB2 ASP    22     100.560  77.900  51.920  1.00  0.00            
ATOM    347  CG  ASP    22     102.080  77.360  53.320  1.00  0.00            
ATOM    348  OD1 ASP    22     102.660  77.680  54.380  1.00  0.00            
ATOM    349  OD2 ASP    22     102.140  76.190  52.860  1.00  0.00            
ATOM    350  C   ASP    22     101.580  80.370  54.190  1.00  0.00            
ATOM    351  O   ASP    22     102.530  80.960  53.660  1.00  0.00            
ATOM    352  N   ARG    23     101.320  80.500  55.500  1.00  0.00            
ATOM    353  H   ARG    23     100.560  79.960  55.880  1.00  0.00            
ATOM    354  CA  ARG    23     101.970  81.480  56.410  1.00  0.00            
ATOM    355  HA  ARG    23     101.410  81.500  57.340  1.00  0.00            
ATOM    356  CB  ARG    23     103.420  81.070  56.740  1.00  0.00            
ATOM    357  HB1 ARG    23     103.800  81.740  57.520  1.00  0.00            
ATOM    358  HB2 ARG    23     104.040  81.240  55.850  1.00  0.00            
ATOM    359  CG  ARG    23     103.630  79.630  57.220  1.00  0.00            
ATOM    360  HG1 ARG    23     103.240  78.920  56.490  1.00  0.00            
ATOM    361  HG2 ARG    23     103.130  79.470  58.170  1.00  0.00            
ATOM    362  CD  ARG    23     105.140  79.400  57.380  1.00  0.00            
ATOM    363  HD1 ARG    23     105.490  80.090  58.150  1.00  0.00            
ATOM    364  HD2 ARG    23     105.640  79.650  56.440  1.00  0.00            
ATOM    365  NE  ARG    23     105.480  78.020  57.750  1.00  0.00            
ATOM    366  HE  ARG    23     104.930  77.280  57.340  1.00  0.00            
ATOM    367  CZ  ARG    23     106.510  77.670  58.500  1.00  0.00            
ATOM    368  NH1 ARG    23     107.390  78.530  58.910  1.00  0.00            
ATOM    369 1HH1 ARG    23     107.360  79.480  58.570  1.00  0.00            
ATOM    370 2HH1 ARG    23     108.080  78.250  59.600  1.00  0.00            
ATOM    371  NH2 ARG    23     106.680  76.440  58.890  1.00  0.00            
ATOM    372 1HH2 ARG    23     106.040  75.720  58.600  1.00  0.00            
ATOM    373 2HH2 ARG    23     107.490  76.210  59.460  1.00  0.00            
ATOM    374  C   ARG    23     101.910  82.940  55.890  1.00  0.00            
ATOM    375  O   ARG    23     102.820  83.720  56.120  1.00  0.00            
ATOM    376  N   GLY    24     100.860  83.270  55.120  1.00  0.00            
ATOM    377  H   GLY    24     100.140  82.580  55.000  1.00  0.00            
ATOM    378  CA  GLY    24     100.740  84.560  54.430  1.00  0.00            
ATOM    379  HA1 GLY    24     100.890  85.370  55.140  1.00  0.00            
ATOM    380  HA2 GLY    24      99.720  84.640  54.050  1.00  0.00            
ATOM    381  C   GLY    24     101.700  84.760  53.260  1.00  0.00            
ATOM    382  O   GLY    24     101.890  85.890  52.830  1.00  0.00            
ATOM    383  N   ASN    25     102.290  83.680  52.720  1.00  0.00            
ATOM    384  H   ASN    25     102.120  82.780  53.140  1.00  0.00            
ATOM    385  CA  ASN    25     103.030  83.680  51.460  1.00  0.00            
ATOM    386  HA  ASN    25     103.150  84.700  51.090  1.00  0.00            
ATOM    387  CB  ASN    25     104.430  83.090  51.710  1.00  0.00            
ATOM    388  HB1 ASN    25     105.000  83.140  50.780  1.00  0.00            
ATOM    389  HB2 ASN    25     104.340  82.050  51.990  1.00  0.00            
ATOM    390  CG  ASN    25     105.200  83.850  52.780  1.00  0.00            
ATOM    391  OD1 ASN    25     105.440  85.040  52.680  1.00  0.00            
ATOM    392  ND2 ASN    25     105.590  83.180  53.840  1.00  0.00            
ATOM    393 1HD2 ASN    25     105.300  82.220  53.960  1.00  0.00            
ATOM    394 2HD2 ASN    25     106.110  83.670  54.560  1.00  0.00            
ATOM    395  C   ASN    25     102.250  82.880  50.390  1.00  0.00            
ATOM    396  O   ASN    25     101.610  81.880  50.710  1.00  0.00            
ATOM    397  N   PHE    26     102.260  83.340  49.140  1.00  0.00            
ATOM    398  H   PHE    26     102.820  84.150  48.920  1.00  0.00            
ATOM    399  CA  PHE    26     101.490  82.740  48.040  1.00  0.00            
ATOM    400  HA  PHE    26     101.430  81.660  48.200  1.00  0.00            
ATOM    401  CB  PHE    26     100.050  83.300  48.050  1.00  0.00            
ATOM    402  HB1 PHE    26      99.610  83.100  49.030  1.00  0.00            
ATOM    403  HB2 PHE    26      99.460  82.730  47.340  1.00  0.00            
ATOM    404  CG  PHE    26      99.900  84.780  47.740  1.00  0.00            
ATOM    405  CD1 PHE    26     100.170  85.750  48.730  1.00  0.00            
ATOM    406  HD1 PHE    26     100.530  85.450  49.700  1.00  0.00            
ATOM    407  CE1 PHE    26      99.940  87.110  48.470  1.00  0.00            
ATOM    408  HE1 PHE    26     100.130  87.850  49.230  1.00  0.00            
ATOM    409  CZ  PHE    26      99.430  87.510  47.220  1.00  0.00            
ATOM    410  HZ  PHE    26      99.220  88.550  47.020  1.00  0.00            
ATOM    411  CE2 PHE    26      99.200  86.550  46.220  1.00  0.00            
ATOM    412  HE2 PHE    26      98.810  86.870  45.260  1.00  0.00            
ATOM    413  CD2 PHE    26      99.430  85.190  46.480  1.00  0.00            
ATOM    414  HD2 PHE    26      99.210  84.460  45.720  1.00  0.00            
ATOM    415  C   PHE    26     102.170  82.950  46.680  1.00  0.00            
ATOM    416  O   PHE    26     103.170  83.670  46.590  1.00  0.00            
ATOM    417  N   LYS    27     101.630  82.350  45.620  1.00  0.00            
ATOM    418  H   LYS    27     100.800  81.790  45.750  1.00  0.00            
ATOM    419  CA  LYS    27     102.150  82.490  44.250  1.00  0.00            
ATOM    420  HA  LYS    27     102.880  83.300  44.220  1.00  0.00            
ATOM    421  CB  LYS    27     102.860  81.200  43.800  1.00  0.00            
ATOM    422  HB1 LYS    27     102.900  81.160  42.710  1.00  0.00            
ATOM    423  HB2 LYS    27     102.300  80.330  44.150  1.00  0.00            
ATOM    424  CG  LYS    27     104.290  81.150  44.330  1.00  0.00            
ATOM    425  HG1 LYS    27     104.280  81.290  45.420  1.00  0.00            
ATOM    426  HG2 LYS    27     104.860  81.960  43.880  1.00  0.00            
ATOM    427  CD  LYS    27     104.990  79.820  44.020  1.00  0.00            
ATOM    428  HD1 LYS    27     104.890  79.580  42.960  1.00  0.00            
ATOM    429  HD2 LYS    27     104.530  79.030  44.620  1.00  0.00            
ATOM    430  CE  LYS    27     106.460  80.000  44.380  1.00  0.00            
ATOM    431  HE1 LYS    27     106.520  80.520  45.340  1.00  0.00            
ATOM    432  HE2 LYS    27     106.930  80.630  43.630  1.00  0.00            
ATOM    433  NZ  LYS    27     107.190  78.720  44.500  1.00  0.00            
ATOM    434  HZ1 LYS    27     108.160  78.920  44.690  1.00  0.00            
ATOM    435  HZ2 LYS    27     106.820  78.190  45.280  1.00  0.00            
ATOM    436  HZ3 LYS    27     107.110  78.140  43.680  1.00  0.00            
ATOM    437  C   LYS    27     101.070  82.880  43.260  1.00  0.00            
ATOM    438  O   LYS    27      99.900  82.500  43.410  1.00  0.00            
ATOM    439  N   ILE    28     101.480  83.580  42.210  1.00  0.00            
ATOM    440  H   ILE    28     102.450  83.870  42.200  1.00  0.00            
ATOM    441  CA  ILE    28     100.730  83.700  40.960  1.00  0.00            
ATOM    442  HA  ILE    28      99.870  83.040  41.000  1.00  0.00            
ATOM    443  CB  ILE    28     100.210  85.140  40.750  1.00  0.00            
ATOM    444  HB  ILE    28     101.060  85.820  40.760  1.00  0.00            
ATOM    445  CG2 ILE    28      99.500  85.250  39.380  1.00  0.00            
ATOM    446 1HG2 ILE    28      99.170  86.270  39.200  1.00  0.00            
ATOM    447 2HG2 ILE    28     100.180  84.980  38.570  1.00  0.00            
ATOM    448 3HG2 ILE    28      98.640  84.590  39.350  1.00  0.00            
ATOM    449  CG1 ILE    28      99.230  85.520  41.890  1.00  0.00            
ATOM    450 1HG1 ILE    28      99.680  85.310  42.850  1.00  0.00            
ATOM    451 2HG1 ILE    28      98.330  84.910  41.800  1.00  0.00            
ATOM    452  CD  ILE    28      98.830  86.990  41.910  1.00  0.00            
ATOM    453  HD1 ILE    28      98.160  87.160  42.750  1.00  0.00            
ATOM    454  HD2 ILE    28      99.730  87.600  42.040  1.00  0.00            
ATOM    455  HD3 ILE    28      98.320  87.270  40.990  1.00  0.00            
ATOM    456  C   ILE    28     101.650  83.190  39.850  1.00  0.00            
ATOM    457  O   ILE    28     102.840  83.520  39.790  1.00  0.00            
ATOM    458  N   HIS    29     101.100  82.340  38.990  1.00  0.00            
ATOM    459  H   HIS    29     100.110  82.150  39.090  1.00  0.00            
ATOM    460  CA  HIS    29     101.780  81.710  37.870  1.00  0.00            
ATOM    461  HA  HIS    29     102.860  81.890  37.930  1.00  0.00            
ATOM    462  CB  HIS    29     101.530  80.210  37.890  1.00  0.00            
ATOM    463  HB1 HIS    29     101.970  79.770  36.990  1.00  0.00            
ATOM    464  HB2 HIS    29     100.450  80.070  37.840  1.00  0.00            
ATOM    465  CG  HIS    29     102.050  79.440  39.080  1.00  0.00            
ATOM    466  ND1 HIS    29     103.180  78.610  39.060  1.00  0.00            
ATOM    467  CE1 HIS    29     103.170  77.950  40.230  1.00  0.00            
ATOM    468  HE1 HIS    29     103.890  77.210  40.520  1.00  0.00            
ATOM    469  NE2 HIS    29     102.090  78.290  40.960  1.00  0.00            
ATOM    470  HE2 HIS    29     101.810  77.820  41.810  1.00  0.00            
ATOM    471  CD2 HIS    29     101.380  79.230  40.250  1.00  0.00            
ATOM    472  HD2 HIS    29     100.420  79.660  40.510  1.00  0.00            
ATOM    473  C   HIS    29     101.270  82.290  36.550  1.00  0.00            
ATOM    474  O   HIS    29     100.090  82.620  36.420  1.00  0.00            
ATOM    475  N   HIS    30     102.150  82.340  35.550  1.00  0.00            
ATOM    476  H   HIS    30     103.090  82.000  35.720  1.00  0.00            
ATOM    477  CA  HIS    30     101.860  82.870  34.220  1.00  0.00            
ATOM    478  HA  HIS    30     100.790  83.050  34.120  1.00  0.00            
ATOM    479  CB  HIS    30     102.590  84.210  34.050  1.00  0.00            
ATOM    480  HB1 HIS    30     102.330  84.640  33.080  1.00  0.00            
ATOM    481  HB2 HIS    30     103.670  84.040  34.060  1.00  0.00            
ATOM    482  CG  HIS    30     102.250  85.210  35.130  1.00  0.00            
ATOM    483  ND1 HIS    30     101.000  85.730  35.370  1.00  0.00            
ATOM    484  HD1 HIS    30     100.160  85.520  34.850  1.00  0.00            
ATOM    485  CE1 HIS    30     101.070  86.500  36.470  1.00  0.00            
ATOM    486  HE1 HIS    30     100.230  87.030  36.900  1.00  0.00            
ATOM    487  NE2 HIS    30     102.330  86.520  36.950  1.00  0.00            
ATOM    488  CD2 HIS    30     103.070  85.690  36.110  1.00  0.00            
ATOM    489  HD2 HIS    30     104.120  85.430  36.240  1.00  0.00            
ATOM    490  C   HIS    30     102.280  81.850  33.170  1.00  0.00            
ATOM    491  O   HIS    30     103.460  81.500  33.070  1.00  0.00            
ATOM    492  N   ARG    31     101.330  81.370  32.360  1.00  0.00            
ATOM    493  H   ARG    31     100.390  81.710  32.480  1.00  0.00            
ATOM    494  CA  ARG    31     101.590  80.570  31.160  1.00  0.00            
ATOM    495  HA  ARG    31     102.530  80.030  31.310  1.00  0.00            
ATOM    496  CB  ARG    31     100.490  79.520  30.940  1.00  0.00            
ATOM    497  HB1 ARG    31      99.590  80.030  30.600  1.00  0.00            
ATOM    498  HB2 ARG    31     100.280  79.010  31.880  1.00  0.00            
ATOM    499  CG  ARG    31     100.930  78.490  29.890  1.00  0.00            
ATOM    500  HG1 ARG    31     101.800  77.950  30.250  1.00  0.00            
ATOM    501  HG2 ARG    31     101.200  79.010  28.970  1.00  0.00            
ATOM    502  CD  ARG    31      99.800  77.510  29.580  1.00  0.00            
ATOM    503  HD1 ARG    31      98.920  78.080  29.300  1.00  0.00            
ATOM    504  HD2 ARG    31      99.580  76.930  30.480  1.00  0.00            
ATOM    505  NE  ARG    31     100.170  76.590  28.480  1.00  0.00            
ATOM    506  HE  ARG    31     101.150  76.460  28.290  1.00  0.00            
ATOM    507  CZ  ARG    31      99.330  76.000  27.650  1.00  0.00            
ATOM    508  NH1 ARG    31      98.040  76.060  27.800  1.00  0.00            
ATOM    509 1HH1 ARG    31      97.640  76.500  28.620  1.00  0.00            
ATOM    510 2HH1 ARG    31      97.440  75.700  27.070  1.00  0.00            
ATOM    511  NH2 ARG    31      99.750  75.320  26.630  1.00  0.00            
ATOM    512 1HH2 ARG    31     100.740  75.180  26.460  1.00  0.00            
ATOM    513 2HH2 ARG    31      99.070  74.950  25.990  1.00  0.00            
ATOM    514  C   ARG    31     101.760  81.510  29.980  1.00  0.00            
ATOM    515  O   ARG    31     100.890  82.320  29.660  1.00  0.00            
ATOM    516  N   ILE    32     102.930  81.440  29.360  1.00  0.00            
ATOM    517  H   ILE    32     103.580  80.730  29.670  1.00  0.00            
ATOM    518  CA  ILE    32     103.430  82.420  28.400  1.00  0.00            
ATOM    519  HA  ILE    32     102.650  83.160  28.200  1.00  0.00            
ATOM    520  CB  ILE    32     104.640  83.170  29.010  1.00  0.00            
ATOM    521  HB  ILE    32     105.400  82.420  29.270  1.00  0.00            
ATOM    522  CG2 ILE    32     105.250  84.160  28.010  1.00  0.00            
ATOM    523 1HG2 ILE    32     106.060  84.720  28.460  1.00  0.00            
ATOM    524 2HG2 ILE    32     105.660  83.630  27.150  1.00  0.00            
ATOM    525 3HG2 ILE    32     104.490  84.870  27.670  1.00  0.00            
ATOM    526  CG1 ILE    32     104.230  83.920  30.300  1.00  0.00            
ATOM    527 1HG1 ILE    32     103.620  83.280  30.940  1.00  0.00            
ATOM    528 2HG1 ILE    32     103.620  84.790  30.040  1.00  0.00            
ATOM    529  CD  ILE    32     105.400  84.390  31.180  1.00  0.00            
ATOM    530  HD1 ILE    32     105.010  84.890  32.060  1.00  0.00            
ATOM    531  HD2 ILE    32     105.980  83.520  31.500  1.00  0.00            
ATOM    532  HD3 ILE    32     106.040  85.090  30.640  1.00  0.00            
ATOM    533  C   ILE    32     103.730  81.710  27.080  1.00  0.00            
ATOM    534  O   ILE    32     104.120  80.540  27.050  1.00  0.00            
ATOM    535  N   ARG    33     103.510  82.420  25.970  1.00  0.00            
ATOM    536  H   ARG    33     103.140  83.350  26.090  1.00  0.00            
ATOM    537  CA  ARG    33     103.940  82.080  24.610  1.00  0.00            
ATOM    538  HA  ARG    33     104.380  81.080  24.610  1.00  0.00            
ATOM    539  CB  ARG    33     102.720  82.070  23.670  1.00  0.00            
ATOM    540  HB1 ARG    33     102.220  83.040  23.720  1.00  0.00            
ATOM    541  HB2 ARG    33     102.010  81.310  24.020  1.00  0.00            
ATOM    542  CG  ARG    33     103.110  81.770  22.220  1.00  0.00            
ATOM    543  HG1 ARG    33     103.640  80.820  22.180  1.00  0.00            
ATOM    544  HG2 ARG    33     103.770  82.560  21.860  1.00  0.00            
ATOM    545  CD  ARG    33     101.890  81.700  21.280  1.00  0.00            
ATOM    546  HD1 ARG    33     101.270  82.580  21.430  1.00  0.00            
ATOM    547  HD2 ARG    33     101.320  80.800  21.520  1.00  0.00            
ATOM    548  NE  ARG    33     102.360  81.680  19.890  1.00  0.00            
ATOM    549  HE  ARG    33     103.160  82.250  19.680  1.00  0.00            
ATOM    550  CZ  ARG    33     101.870  81.010  18.860  1.00  0.00            
ATOM    551  NH1 ARG    33     100.740  80.370  18.890  1.00  0.00            
ATOM    552 1HH1 ARG    33     100.140  80.430  19.710  1.00  0.00            
ATOM    553 2HH1 ARG    33     100.430  79.860  18.080  1.00  0.00            
ATOM    554  NH2 ARG    33     102.560  80.960  17.760  1.00  0.00            
ATOM    555 1HH2 ARG    33     103.500  81.340  17.760  1.00  0.00            
ATOM    556 2HH2 ARG    33     102.230  80.420  16.970  1.00  0.00            
ATOM    557  C   ARG    33     105.010  83.070  24.180  1.00  0.00            
ATOM    558  O   ARG    33     104.860  84.280  24.380  1.00  0.00            
ATOM    559  N   ALA    34     106.080  82.560  23.580  1.00  0.00            
ATOM    560  H   ALA    34     106.130  81.560  23.480  1.00  0.00            
ATOM    561  CA  ALA    34     107.160  83.330  22.980  1.00  0.00            
ATOM    562  HA  ALA    34     106.890  84.390  22.960  1.00  0.00            
ATOM    563  CB  ALA    34     108.420  83.150  23.840  1.00  0.00            
ATOM    564  HB1 ALA    34     109.240  83.710  23.400  1.00  0.00            
ATOM    565  HB2 ALA    34     108.230  83.520  24.850  1.00  0.00            
ATOM    566  HB3 ALA    34     108.690  82.090  23.880  1.00  0.00            
ATOM    567  C   ALA    34     107.390  82.870  21.540  1.00  0.00            
ATOM    568  O   ALA    34     107.650  81.690  21.310  1.00  0.00            
ATOM    569  N   ASP    35     107.330  83.800  20.590  1.00  0.00            
ATOM    570  H   ASP    35     107.120  84.750  20.860  1.00  0.00            
ATOM    571  CA  ASP    35     107.720  83.580  19.200  1.00  0.00            
ATOM    572  HA  ASP    35     107.920  82.520  19.070  1.00  0.00            
ATOM    573  CB  ASP    35     106.580  83.910  18.240  1.00  0.00            
ATOM    574  HB1 ASP    35     106.940  83.790  17.220  1.00  0.00            
ATOM    575  HB2 ASP    35     106.290  84.950  18.370  1.00  0.00            
ATOM    576  CG  ASP    35     105.340  83.020  18.420  1.00  0.00            
ATOM    577  OD1 ASP    35     105.260  81.950  17.770  1.00  0.00            
ATOM    578  OD2 ASP    35     104.330  83.440  19.010  1.00  0.00            
ATOM    579  C   ASP    35     109.020  84.330  18.850  1.00  0.00            
ATOM    580  O   ASP    35     109.220  85.490  19.210  1.00  0.00            
ATOM    581  N   PHE    36     109.880  83.620  18.120  1.00  0.00            
ATOM    582  H   PHE    36     109.620  82.680  17.870  1.00  0.00            
ATOM    583  CA  PHE    36     111.200  84.060  17.660  1.00  0.00            
ATOM    584  HA  PHE    36     111.410  85.060  18.040  1.00  0.00            
ATOM    585  CB  PHE    36     112.280  83.090  18.190  1.00  0.00            
ATOM    586  HB1 PHE    36     113.230  83.390  17.760  1.00  0.00            
ATOM    587  HB2 PHE    36     112.060  82.090  17.820  1.00  0.00            
ATOM    588  CG  PHE    36     112.440  83.000  19.700  1.00  0.00            
ATOM    589  CD1 PHE    36     113.570  83.570  20.320  1.00  0.00            
ATOM    590  HD1 PHE    36     114.290  84.120  19.740  1.00  0.00            
ATOM    591  CE1 PHE    36     113.780  83.400  21.700  1.00  0.00            
ATOM    592  HE1 PHE    36     114.660  83.810  22.170  1.00  0.00            
ATOM    593  CZ  PHE    36     112.850  82.680  22.470  1.00  0.00            
ATOM    594  HZ  PHE    36     113.030  82.550  23.530  1.00  0.00            
ATOM    595  CE2 PHE    36     111.720  82.110  21.860  1.00  0.00            
ATOM    596  HE2 PHE    36     111.010  81.550  22.450  1.00  0.00            
ATOM    597  CD2 PHE    36     111.520  82.260  20.470  1.00  0.00            
ATOM    598  HD2 PHE    36     110.670  81.800  20.010  1.00  0.00            
ATOM    599  C   PHE    36     111.190  84.090  16.130  1.00  0.00            
ATOM    600  O   PHE    36     111.110  83.040  15.490  1.00  0.00            
ATOM    601  N   ASN    37     111.300  85.280  15.540  1.00  0.00            
ATOM    602  H   ASN    37     111.420  86.090  16.140  1.00  0.00            
ATOM    603  CA  ASN    37     111.130  85.540  14.110  1.00  0.00            
ATOM    604  HA  ASN    37     110.800  84.620  13.620  1.00  0.00            
ATOM    605  CB  ASN    37     110.020  86.600  13.930  1.00  0.00            
ATOM    606  HB1 ASN    37     109.960  86.870  12.880  1.00  0.00            
ATOM    607  HB2 ASN    37     110.290  87.490  14.490  1.00  0.00            
ATOM    608  CG  ASN    37     108.650  86.130  14.380  1.00  0.00            
ATOM    609  OD1 ASN    37     108.390  84.970  14.650  1.00  0.00            
ATOM    610  ND2 ASN    37     107.680  87.010  14.450  1.00  0.00            
ATOM    611 1HD2 ASN    37     107.810  87.980  14.200  1.00  0.00            
ATOM    612 2HD2 ASN    37     106.780  86.670  14.770  1.00  0.00            
ATOM    613  C   ASN    37     112.480  85.960  13.500  1.00  0.00            
ATOM    614  O   ASN    37     113.030  87.000  13.850  1.00  0.00            
ATOM    615  N   TYR    38     113.020  85.120  12.610  1.00  0.00            
ATOM    616  H   TYR    38     112.510  84.280  12.370  1.00  0.00            
ATOM    617  CA  TYR    38     114.340  85.290  11.970  1.00  0.00            
ATOM    618  HA  TYR    38     114.450  86.340  11.710  1.00  0.00            
ATOM    619  CB  TYR    38     115.480  84.920  12.950  1.00  0.00            
ATOM    620  HB1 TYR    38     115.460  85.650  13.770  1.00  0.00            
ATOM    621  HB2 TYR    38     116.420  85.080  12.430  1.00  0.00            
ATOM    622  CG  TYR    38     115.480  83.530  13.580  1.00  0.00            
ATOM    623  CD1 TYR    38     114.510  83.180  14.530  1.00  0.00            
ATOM    624  HD1 TYR    38     113.720  83.870  14.790  1.00  0.00            
ATOM    625  CE1 TYR    38     114.560  81.930  15.190  1.00  0.00            
ATOM    626  HE1 TYR    38     113.820  81.670  15.930  1.00  0.00            
ATOM    627  CZ  TYR    38     115.620  81.040  14.930  1.00  0.00            
ATOM    628  OH  TYR    38     115.690  79.890  15.650  1.00  0.00            
ATOM    629  HH  TYR    38     116.520  79.420  15.540  1.00  0.00            
ATOM    630  CE2 TYR    38     116.600  81.380  13.980  1.00  0.00            
ATOM    631  HE2 TYR    38     117.420  80.710  13.790  1.00  0.00            
ATOM    632  CD2 TYR    38     116.530  82.620  13.300  1.00  0.00            
ATOM    633  HD2 TYR    38     117.300  82.890  12.600  1.00  0.00            
ATOM    634  C   TYR    38     114.430  84.470  10.680  1.00  0.00            
ATOM    635  O   TYR    38     113.820  83.410  10.560  1.00  0.00            
ATOM    636  N   SER    39     115.200  84.960   9.690  1.00  0.00            
ATOM    637  H   SER    39     115.680  85.820   9.860  1.00  0.00            
ATOM    638  CA  SER    39     115.470  84.280   8.400  1.00  0.00            
ATOM    639  HA  SER    39     115.860  85.040   7.740  1.00  0.00            
ATOM    640  CB  SER    39     116.580  83.240   8.580  1.00  0.00            
ATOM    641  HB1 SER    39     116.630  82.560   7.730  1.00  0.00            
ATOM    642  HB2 SER    39     116.410  82.650   9.490  1.00  0.00            
ATOM    643  OG  SER    39     117.810  83.930   8.670  1.00  0.00            
ATOM    644  HG  SER    39     118.300  83.570   9.410  1.00  0.00            
ATOM    645  C   SER    39     114.240  83.720   7.630  1.00  0.00            
ATOM    646  O   SER    39     114.350  82.730   6.910  1.00  0.00            
ATOM    647  N   GLY    40     113.080  84.370   7.760  1.00  0.00            
ATOM    648  H   GLY    40     113.070  85.180   8.360  1.00  0.00            
ATOM    649  CA  GLY    40     111.820  83.970   7.130  1.00  0.00            
ATOM    650  HA1 GLY    40     112.020  83.550   6.140  1.00  0.00            
ATOM    651  HA2 GLY    40     111.200  84.860   7.000  1.00  0.00            
ATOM    652  C   GLY    40     111.000  82.940   7.920  1.00  0.00            
ATOM    653  O   GLY    40     109.940  82.520   7.470  1.00  0.00            
ATOM    654  N   LEU    41     111.470  82.550   9.110  1.00  0.00            
ATOM    655  H   LEU    41     112.330  82.970   9.430  1.00  0.00            
ATOM    656  CA  LEU    41     110.880  81.530   9.980  1.00  0.00            
ATOM    657  HA  LEU    41     110.100  81.000   9.440  1.00  0.00            
ATOM    658  CB  LEU    41     111.980  80.510  10.350  1.00  0.00            
ATOM    659  HB1 LEU    41     111.530  79.710  10.940  1.00  0.00            
ATOM    660  HB2 LEU    41     112.720  81.010  10.970  1.00  0.00            
ATOM    661  CG  LEU    41     112.710  79.870   9.150  1.00  0.00            
ATOM    662  HG  LEU    41     113.190  80.640   8.550  1.00  0.00            
ATOM    663  CD1 LEU    41     113.810  78.920   9.630  1.00  0.00            
ATOM    664 1HD1 LEU    41     114.340  78.510   8.770  1.00  0.00            
ATOM    665 2HD1 LEU    41     114.520  79.460  10.250  1.00  0.00            
ATOM    666 3HD1 LEU    41     113.370  78.100  10.200  1.00  0.00            
ATOM    667  CD2 LEU    41     111.760  79.070   8.250  1.00  0.00            
ATOM    668 1HD2 LEU    41     112.330  78.580   7.460  1.00  0.00            
ATOM    669 2HD2 LEU    41     111.240  78.320   8.840  1.00  0.00            
ATOM    670 3HD2 LEU    41     111.040  79.740   7.780  1.00  0.00            
ATOM    671  C   LEU    41     110.240  82.160  11.230  1.00  0.00            
ATOM    672  O   LEU    41     110.460  83.340  11.540  1.00  0.00            
ATOM    673  N   ARG    42     109.440  81.360  11.950  1.00  0.00            
ATOM    674  H   ARG    42     109.300  80.420  11.590  1.00  0.00            
ATOM    675  CA  ARG    42     108.840  81.660  13.260  1.00  0.00            
ATOM    676  HA  ARG    42     109.410  82.450  13.750  1.00  0.00            
ATOM    677  CB  ARG    42     107.400  82.180  13.060  1.00  0.00            
ATOM    678  HB1 ARG    42     106.860  81.500  12.400  1.00  0.00            
ATOM    679  HB2 ARG    42     107.460  83.150  12.580  1.00  0.00            
ATOM    680  CG  ARG    42     106.610  82.320  14.380  1.00  0.00            
ATOM    681  HG1 ARG    42     107.230  82.800  15.130  1.00  0.00            
ATOM    682  HG2 ARG    42     106.330  81.330  14.750  1.00  0.00            
ATOM    683  CD  ARG    42     105.340  83.140  14.150  1.00  0.00            
ATOM    684  HD1 ARG    42     104.720  82.630  13.410  1.00  0.00            
ATOM    685  HD2 ARG    42     105.640  84.110  13.750  1.00  0.00            
ATOM    686  NE  ARG    42     104.560  83.350  15.380  1.00  0.00            
ATOM    687  HE  ARG    42     104.860  82.840  16.200  1.00  0.00            
ATOM    688  CZ  ARG    42     103.560  84.200  15.540  1.00  0.00            
ATOM    689  NH1 ARG    42     103.050  84.850  14.540  1.00  0.00            
ATOM    690 1HH1 ARG    42     103.410  84.690  13.610  1.00  0.00            
ATOM    691 2HH1 ARG    42     102.280  85.500  14.670  1.00  0.00            
ATOM    692  NH2 ARG    42     103.050  84.420  16.720  1.00  0.00            
ATOM    693 1HH2 ARG    42     103.480  84.020  17.540  1.00  0.00            
ATOM    694 2HH2 ARG    42     102.380  85.160  16.870  1.00  0.00            
ATOM    695  C   ARG    42     108.880  80.420  14.140  1.00  0.00            
ATOM    696  O   ARG    42     108.120  79.480  13.910  1.00  0.00            
ATOM    697  N   PHE    43     109.740  80.420  15.160  1.00  0.00            
ATOM    698  H   PHE    43     110.290  81.250  15.310  1.00  0.00            
ATOM    699  CA  PHE    43     109.830  79.340  16.150  1.00  0.00            
ATOM    700  HA  PHE    43     109.360  78.440  15.760  1.00  0.00            
ATOM    701  CB  PHE    43     111.290  79.010  16.450  1.00  0.00            
ATOM    702  HB1 PHE    43     111.330  78.320  17.290  1.00  0.00            
ATOM    703  HB2 PHE    43     111.820  79.920  16.750  1.00  0.00            
ATOM    704  CG  PHE    43     112.020  78.380  15.280  1.00  0.00            
ATOM    705  CD1 PHE    43     112.100  76.980  15.160  1.00  0.00            
ATOM    706  HD1 PHE    43     111.650  76.350  15.910  1.00  0.00            
ATOM    707  CE1 PHE    43     112.790  76.400  14.080  1.00  0.00            
ATOM    708  HE1 PHE    43     112.850  75.330  14.010  1.00  0.00            
ATOM    709  CZ  PHE    43     113.400  77.220  13.120  1.00  0.00            
ATOM    710  HZ  PHE    43     113.940  76.770  12.290  1.00  0.00            
ATOM    711  CE2 PHE    43     113.320  78.620  13.230  1.00  0.00            
ATOM    712  HE2 PHE    43     113.810  79.250  12.500  1.00  0.00            
ATOM    713  CD2 PHE    43     112.620  79.200  14.300  1.00  0.00            
ATOM    714  HD2 PHE    43     112.560  80.270  14.380  1.00  0.00            
ATOM    715  C   PHE    43     109.080  79.740  17.430  1.00  0.00            
ATOM    716  O   PHE    43     109.130  80.900  17.830  1.00  0.00            
ATOM    717  N   THR    44     108.430  78.780  18.090  1.00  0.00            
ATOM    718  H   THR    44     108.440  77.840  17.740  1.00  0.00            
ATOM    719  CA  THR    44     107.540  79.060  19.240  1.00  0.00            
ATOM    720  HA  THR    44     107.620  80.120  19.510  1.00  0.00            
ATOM    721  CB  THR    44     106.070  78.800  18.870  1.00  0.00            
ATOM    722  HB  THR    44     105.920  77.720  18.790  1.00  0.00            
ATOM    723  CG2 THR    44     105.090  79.340  19.920  1.00  0.00            
ATOM    724 1HG2 THR    44     104.070  79.150  19.590  1.00  0.00            
ATOM    725 2HG2 THR    44     105.250  78.840  20.870  1.00  0.00            
ATOM    726 3HG2 THR    44     105.240  80.420  20.050  1.00  0.00            
ATOM    727  OG1 THR    44     105.730  79.370  17.620  1.00  0.00            
ATOM    728  HG1 THR    44     105.670  80.320  17.730  1.00  0.00            
ATOM    729  C   THR    44     107.910  78.220  20.460  1.00  0.00            
ATOM    730  O   THR    44     107.920  76.990  20.370  1.00  0.00            
ATOM    731  N   ARG    45     108.120  78.860  21.610  1.00  0.00            
ATOM    732  H   ARG    45     108.070  79.870  21.600  1.00  0.00            
ATOM    733  CA  ARG    45     108.110  78.200  22.930  1.00  0.00            
ATOM    734  HA  ARG    45     108.040  77.120  22.780  1.00  0.00            
ATOM    735  CB  ARG    45     109.410  78.470  23.720  1.00  0.00            
ATOM    736  HB1 ARG    45     109.530  79.540  23.880  1.00  0.00            
ATOM    737  HB2 ARG    45     110.260  78.100  23.150  1.00  0.00            
ATOM    738  CG  ARG    45     109.370  77.740  25.080  1.00  0.00            
ATOM    739  HG1 ARG    45     109.170  76.690  24.920  1.00  0.00            
ATOM    740  HG2 ARG    45     108.560  78.160  25.680  1.00  0.00            
ATOM    741  CD  ARG    45     110.640  77.870  25.920  1.00  0.00            
ATOM    742  HD1 ARG    45     110.790  78.910  26.180  1.00  0.00            
ATOM    743  HD2 ARG    45     111.490  77.530  25.340  1.00  0.00            
ATOM    744  NE  ARG    45     110.520  77.060  27.150  1.00  0.00            
ATOM    745  HE  ARG    45     109.720  76.430  27.210  1.00  0.00            
ATOM    746  CZ  ARG    45     111.330  77.050  28.190  1.00  0.00            
ATOM    747  NH1 ARG    45     112.430  77.740  28.210  1.00  0.00            
ATOM    748 1HH1 ARG    45     112.710  78.250  27.390  1.00  0.00            
ATOM    749 2HH1 ARG    45     113.080  77.600  28.980  1.00  0.00            
ATOM    750  NH2 ARG    45     111.070  76.330  29.240  1.00  0.00            
ATOM    751 1HH2 ARG    45     110.290  75.680  29.260  1.00  0.00            
ATOM    752 2HH2 ARG    45     111.640  76.440  30.070  1.00  0.00            
ATOM    753  C   ARG    45     106.860  78.620  23.710  1.00  0.00            
ATOM    754  O   ARG    45     106.530  79.800  23.780  1.00  0.00            
ATOM    755  N   ASN    46     106.240  77.660  24.380  1.00  0.00            
ATOM    756  H   ASN    46     106.570  76.720  24.280  1.00  0.00            
ATOM    757  CA  ASN    46     105.300  77.910  25.470  1.00  0.00            
ATOM    758  HA  ASN    46     105.060  78.970  25.530  1.00  0.00            
ATOM    759  CB  ASN    46     104.000  77.150  25.180  1.00  0.00            
ATOM    760  HB1 ASN    46     103.340  77.220  26.040  1.00  0.00            
ATOM    761  HB2 ASN    46     104.220  76.090  25.010  1.00  0.00            
ATOM    762  CG  ASN    46     103.250  77.690  23.970  1.00  0.00            
ATOM    763  OD1 ASN    46     102.370  78.530  24.100  1.00  0.00            
ATOM    764  ND2 ASN    46     103.540  77.230  22.770  1.00  0.00            
ATOM    765 1HD2 ASN    46     104.320  76.610  22.620  1.00  0.00            
ATOM    766 2HD2 ASN    46     102.990  77.540  21.980  1.00  0.00            
ATOM    767  C   ASN    46     105.970  77.500  26.800  1.00  0.00            
ATOM    768  O   ASN    46     106.750  76.540  26.830  1.00  0.00            
ATOM    769  N   PHE    47     105.730  78.230  27.880  1.00  0.00            
ATOM    770  H   PHE    47     105.120  79.030  27.820  1.00  0.00            
ATOM    771  CA  PHE    47     106.350  77.940  29.190  1.00  0.00            
ATOM    772  HA  PHE    47     106.420  76.860  29.310  1.00  0.00            
ATOM    773  CB  PHE    47     107.790  78.510  29.220  1.00  0.00            
ATOM    774  HB1 PHE    47     108.350  78.070  28.400  1.00  0.00            
ATOM    775  HB2 PHE    47     108.260  78.170  30.140  1.00  0.00            
ATOM    776  CG  PHE    47     107.920  80.020  29.140  1.00  0.00            
ATOM    777  CD1 PHE    47     108.070  80.660  27.900  1.00  0.00            
ATOM    778  HD1 PHE    47     108.040  80.080  26.980  1.00  0.00            
ATOM    779  CE1 PHE    47     108.250  82.050  27.830  1.00  0.00            
ATOM    780  HE1 PHE    47     108.360  82.540  26.870  1.00  0.00            
ATOM    781  CZ  PHE    47     108.280  82.820  29.010  1.00  0.00            
ATOM    782  HZ  PHE    47     108.400  83.890  28.960  1.00  0.00            
ATOM    783  CE2 PHE    47     108.120  82.180  30.250  1.00  0.00            
ATOM    784  HE2 PHE    47     108.100  82.770  31.160  1.00  0.00            
ATOM    785  CD2 PHE    47     107.950  80.790  30.320  1.00  0.00            
ATOM    786  HD2 PHE    47     107.840  80.310  31.280  1.00  0.00            
ATOM    787  C   PHE    47     105.540  78.470  30.370  1.00  0.00            
ATOM    788  O   PHE    47     104.670  79.330  30.200  1.00  0.00            
ATOM    789  N   GLY    48     105.840  77.960  31.570  1.00  0.00            
ATOM    790  H   GLY    48     106.550  77.250  31.630  1.00  0.00            
ATOM    791  CA  GLY    48     105.360  78.510  32.830  1.00  0.00            
ATOM    792  HA1 GLY    48     105.080  77.700  33.500  1.00  0.00            
ATOM    793  HA2 GLY    48     104.470  79.120  32.670  1.00  0.00            
ATOM    794  C   GLY    48     106.430  79.350  33.520  1.00  0.00            
ATOM    795  O   GLY    48     107.570  78.910  33.690  1.00  0.00            
ATOM    796  N   ALA    49     106.050  80.550  33.950  1.00  0.00            
ATOM    797  H   ALA    49     105.120  80.850  33.730  1.00  0.00            
ATOM    798  CA  ALA    49     106.790  81.360  34.920  1.00  0.00            
ATOM    799  HA  ALA    49     107.690  80.840  35.230  1.00  0.00            
ATOM    800  CB  ALA    49     107.210  82.670  34.260  1.00  0.00            
ATOM    801  HB1 ALA    49     107.790  83.270  34.960  1.00  0.00            
ATOM    802  HB2 ALA    49     107.840  82.460  33.390  1.00  0.00            
ATOM    803  HB3 ALA    49     106.330  83.230  33.940  1.00  0.00            
ATOM    804  C   ALA    49     105.930  81.570  36.180  1.00  0.00            
ATOM    805  O   ALA    49     104.740  81.220  36.200  1.00  0.00            
ATOM    806  N   ALA    50     106.520  82.110  37.240  1.00  0.00            
ATOM    807  H   ALA    50     107.480  82.410  37.180  1.00  0.00            
ATOM    808  CA  ALA    50     105.820  82.380  38.490  1.00  0.00            
ATOM    809  HA  ALA    50     104.780  82.620  38.280  1.00  0.00            
ATOM    810  CB  ALA    50     105.870  81.130  39.370  1.00  0.00            
ATOM    811  HB1 ALA    50     105.330  81.300  40.300  1.00  0.00            
ATOM    812  HB2 ALA    50     105.400  80.290  38.850  1.00  0.00            
ATOM    813  HB3 ALA    50     106.910  80.870  39.600  1.00  0.00            
ATOM    814  C   ALA    50     106.410  83.590  39.210  1.00  0.00            
ATOM    815  O   ALA    50     107.590  83.920  39.040  1.00  0.00            
ATOM    816  N   GLN    51     105.600  84.220  40.050  1.00  0.00            
ATOM    817  H   GLN    51     104.630  83.920  40.100  1.00  0.00            
ATOM    818  CA  GLN    51     106.020  85.230  41.010  1.00  0.00            
ATOM    819  HA  GLN    51     107.110  85.200  41.080  1.00  0.00            
ATOM    820  CB  GLN    51     105.620  86.620  40.500  1.00  0.00            
ATOM    821  HB1 GLN    51     104.540  86.670  40.370  1.00  0.00            
ATOM    822  HB2 GLN    51     106.080  86.780  39.520  1.00  0.00            
ATOM    823  CG  GLN    51     106.060  87.760  41.430  1.00  0.00            
ATOM    824  HG1 GLN    51     105.490  87.700  42.360  1.00  0.00            
ATOM    825  HG2 GLN    51     105.820  88.720  40.970  1.00  0.00            
ATOM    826  CD  GLN    51     107.550  87.740  41.750  1.00  0.00            
ATOM    827  OE1 GLN    51     108.400  87.620  40.880  1.00  0.00            
ATOM    828  NE2 GLN    51     107.900  87.820  43.000  1.00  0.00            
ATOM    829 1HE2 GLN    51     107.210  87.770  43.740  1.00  0.00            
ATOM    830 2HE2 GLN    51     108.880  87.880  43.240  1.00  0.00            
ATOM    831  C   GLN    51     105.440  84.900  42.390  1.00  0.00            
ATOM    832  O   GLN    51     104.250  84.630  42.540  1.00  0.00            
ATOM    833  N   GLU    52     106.310  84.930  43.400  1.00  0.00            
ATOM    834  H   GLU    52     107.270  85.160  43.200  1.00  0.00            
ATOM    835  CA  GLU    52     105.930  84.750  44.800  1.00  0.00            
ATOM    836  HA  GLU    52     105.030  84.140  44.830  1.00  0.00            
ATOM    837  CB  GLU    52     107.040  83.950  45.500  1.00  0.00            
ATOM    838  HB1 GLU    52     107.920  84.570  45.630  1.00  0.00            
ATOM    839  HB2 GLU    52     107.300  83.110  44.850  1.00  0.00            
ATOM    840  CG  GLU    52     106.630  83.350  46.850  1.00  0.00            
ATOM    841  HG1 GLU    52     105.690  82.810  46.730  1.00  0.00            
ATOM    842  HG2 GLU    52     106.460  84.160  47.560  1.00  0.00            
ATOM    843  CD  GLU    52     107.680  82.370  47.400  1.00  0.00            
ATOM    844  OE1 GLU    52     108.070  82.530  48.580  1.00  0.00            
ATOM    845  OE2 GLU    52     108.050  81.390  46.710  1.00  0.00            
ATOM    846  C   GLU    52     105.580  86.100  45.440  1.00  0.00            
ATOM    847  O   GLU    52     106.190  87.130  45.140  1.00  0.00            
ATOM    848  N   TYR    53     104.560  86.110  46.290  1.00  0.00            
ATOM    849  H   TYR    53     104.120  85.230  46.510  1.00  0.00            
ATOM    850  CA  TYR    53     103.980  87.290  46.940  1.00  0.00            
ATOM    851  HA  TYR    53     104.660  88.130  46.850  1.00  0.00            
ATOM    852  CB  TYR    53     102.660  87.660  46.260  1.00  0.00            
ATOM    853  HB1 TYR    53     102.150  88.400  46.870  1.00  0.00            
ATOM    854  HB2 TYR    53     102.020  86.770  46.220  1.00  0.00            
ATOM    855  CG  TYR    53     102.770  88.230  44.860  1.00  0.00            
ATOM    856  CD1 TYR    53     102.930  89.620  44.670  1.00  0.00            
ATOM    857  HD1 TYR    53     102.980  90.270  45.530  1.00  0.00            
ATOM    858  CE1 TYR    53     103.000  90.160  43.380  1.00  0.00            
ATOM    859  HE1 TYR    53     103.110  91.230  43.240  1.00  0.00            
ATOM    860  CZ  TYR    53     102.900  89.310  42.250  1.00  0.00            
ATOM    861  OH  TYR    53     102.950  89.830  40.990  1.00  0.00            
ATOM    862  HH  TYR    53     102.880  89.130  40.340  1.00  0.00            
ATOM    863  CE2 TYR    53     102.730  87.930  42.430  1.00  0.00            
ATOM    864  HE2 TYR    53     102.650  87.270  41.580  1.00  0.00            
ATOM    865  CD2 TYR    53     102.670  87.390  43.730  1.00  0.00            
ATOM    866  HD2 TYR    53     102.550  86.320  43.870  1.00  0.00            
ATOM    867  C   TYR    53     103.750  87.020  48.430  1.00  0.00            
ATOM    868  O   TYR    53     103.730  85.870  48.880  1.00  0.00            
ATOM    869  N   THR    54     103.600  88.080  49.210  1.00  0.00            
ATOM    870  H   THR    54     103.660  89.000  48.800  1.00  0.00            
ATOM    871  CA  THR    54     103.450  88.000  50.670  1.00  0.00            
ATOM    872  HA  THR    54     102.990  87.040  50.900  1.00  0.00            
ATOM    873  CB  THR    54     104.840  88.010  51.330  1.00  0.00            
ATOM    874  HB  THR    54     105.460  87.260  50.840  1.00  0.00            
ATOM    875  CG2 THR    54     105.560  89.350  51.300  1.00  0.00            
ATOM    876 1HG2 THR    54     106.550  89.240  51.740  1.00  0.00            
ATOM    877 2HG2 THR    54     105.670  89.690  50.270  1.00  0.00            
ATOM    878 3HG2 THR    54     105.010  90.100  51.860  1.00  0.00            
ATOM    879  OG1 THR    54     104.700  87.640  52.680  1.00  0.00            
ATOM    880  HG1 THR    54     104.950  86.710  52.730  1.00  0.00            
ATOM    881  C   THR    54     102.550  89.090  51.250  1.00  0.00            
ATOM    882  O   THR    54     102.450  90.200  50.720  1.00  0.00            
ATOM    883  N   TYR    55     101.930  88.760  52.380  1.00  0.00            
ATOM    884  H   TYR    55     102.020  87.800  52.680  1.00  0.00            
ATOM    885  CA  TYR    55     101.250  89.680  53.290  1.00  0.00            
ATOM    886  HA  TYR    55     100.970  90.580  52.740  1.00  0.00            
ATOM    887  CB  TYR    55      99.950  89.020  53.790  1.00  0.00            
ATOM    888  HB1 TYR    55      99.440  89.710  54.460  1.00  0.00            
ATOM    889  HB2 TYR    55     100.200  88.130  54.360  1.00  0.00            
ATOM    890  CG  TYR    55      98.970  88.630  52.680  1.00  0.00            
ATOM    891  CD1 TYR    55      98.110  89.600  52.130  1.00  0.00            
ATOM    892  HD1 TYR    55      98.140  90.610  52.510  1.00  0.00            
ATOM    893  CE1 TYR    55      97.250  89.270  51.060  1.00  0.00            
ATOM    894  HE1 TYR    55      96.620  90.010  50.610  1.00  0.00            
ATOM    895  CZ  TYR    55      97.240  87.960  50.540  1.00  0.00            
ATOM    896  OH  TYR    55      96.460  87.650  49.470  1.00  0.00            
ATOM    897  HH  TYR    55      96.660  86.780  49.120  1.00  0.00            
ATOM    898  CE2 TYR    55      98.070  86.980  51.120  1.00  0.00            
ATOM    899  HE2 TYR    55      98.060  85.980  50.720  1.00  0.00            
ATOM    900  CD2 TYR    55      98.930  87.310  52.180  1.00  0.00            
ATOM    901  HD2 TYR    55      99.560  86.560  52.610  1.00  0.00            
ATOM    902  C   TYR    55     102.170  90.130  54.450  1.00  0.00            
ATOM    903  O   TYR    55     101.740  90.870  55.330  1.00  0.00            
ATOM    904  N   VAL    56     103.430  89.670  54.500  1.00  0.00            
ATOM    905  H   VAL    56     103.740  89.070  53.750  1.00  0.00            
ATOM    906  CA  VAL    56     104.390  89.850  55.620  1.00  0.00            
ATOM    907  HA  VAL    56     103.830  89.860  56.550  1.00  0.00            
ATOM    908  CB  VAL    56     105.340  88.640  55.680  1.00  0.00            
ATOM    909  HB  VAL    56     105.890  88.570  54.740  1.00  0.00            
ATOM    910  CG1 VAL    56     106.370  88.720  56.810  1.00  0.00            
ATOM    911 1HG1 VAL    56     106.980  87.820  56.810  1.00  0.00            
ATOM    912 2HG1 VAL    56     107.030  89.570  56.660  1.00  0.00            
ATOM    913 3HG1 VAL    56     105.870  88.800  57.770  1.00  0.00            
ATOM    914  CG2 VAL    56     104.570  87.330  55.910  1.00  0.00            
ATOM    915 1HG2 VAL    56     105.260  86.480  55.870  1.00  0.00            
ATOM    916 2HG2 VAL    56     104.070  87.350  56.880  1.00  0.00            
ATOM    917 3HG2 VAL    56     103.820  87.180  55.140  1.00  0.00            
ATOM    918  C   VAL    56     105.150  91.190  55.520  1.00  0.00            
ATOM    919  O   VAL    56     105.570  91.610  54.440  1.00  0.00            
ATOM    920  N   GLY    57     105.380  91.860  56.660  1.00  0.00            
ATOM    921  H   GLY    57     105.010  91.490  57.530  1.00  0.00            
ATOM    922  CA  GLY    57     106.190  93.080  56.750  1.00  0.00            
ATOM    923  HA1 GLY    57     105.980  93.710  55.890  1.00  0.00            
ATOM    924  HA2 GLY    57     107.250  92.800  56.720  1.00  0.00            
ATOM    925  C   GLY    57     105.970  93.950  57.990  1.00  0.00            
ATOM    926  O   GLY    57     105.210  93.580  58.890  1.00  0.00            
ATOM    927  N   THR    58     106.610  95.120  58.010  1.00  0.00            
ATOM    928  H   THR    58     107.230  95.330  57.240  1.00  0.00            
ATOM    929  CA  THR    58     106.440  96.190  59.000  1.00  0.00            
ATOM    930  HA  THR    58     105.640  95.930  59.700  1.00  0.00            
ATOM    931  CB  THR    58     107.720  96.440  59.820  1.00  0.00            
ATOM    932  HB  THR    58     107.600  97.340  60.420  1.00  0.00            
ATOM    933  CG2 THR    58     108.050  95.290  60.760  1.00  0.00            
ATOM    934 1HG2 THR    58     108.970  95.510  61.300  1.00  0.00            
ATOM    935 2HG2 THR    58     107.240  95.160  61.480  1.00  0.00            
ATOM    936 3HG2 THR    58     108.180  94.370  60.190  1.00  0.00            
ATOM    937  OG1 THR    58     108.840  96.610  58.960  1.00  0.00            
ATOM    938  HG1 THR    58     108.640  97.360  58.400  1.00  0.00            
ATOM    939  C   THR    58     106.080  97.500  58.320  1.00  0.00            
ATOM    940  O   THR    58     106.640  97.830  57.270  1.00  0.00            
ATOM    941  N   LEU    59     105.190  98.280  58.940  1.00  0.00            
ATOM    942  H   LEU    59     104.730  97.910  59.750  1.00  0.00            
ATOM    943  CA  LEU    59     104.700  99.570  58.440  1.00  0.00            
ATOM    944  HA  LEU    59     105.260  99.850  57.550  1.00  0.00            
ATOM    945  CB  LEU    59     103.210  99.380  58.090  1.00  0.00            
ATOM    946  HB1 LEU    59     102.650  99.300  59.020  1.00  0.00            
ATOM    947  HB2 LEU    59     103.090  98.430  57.570  1.00  0.00            
ATOM    948  CG  LEU    59     102.580 100.480  57.230  1.00  0.00            
ATOM    949  HG  LEU    59     102.810 101.460  57.650  1.00  0.00            
ATOM    950  CD1 LEU    59     103.070 100.420  55.790  1.00  0.00            
ATOM    951 1HD1 LEU    59     102.620 101.220  55.200  1.00  0.00            
ATOM    952 2HD1 LEU    59     104.160 100.540  55.770  1.00  0.00            
ATOM    953 3HD1 LEU    59     102.820  99.450  55.350  1.00  0.00            
ATOM    954  CD2 LEU    59     101.070 100.300  57.200  1.00  0.00            
ATOM    955 1HD2 LEU    59     100.630 100.980  56.470  1.00  0.00            
ATOM    956 2HD2 LEU    59     100.820  99.270  56.920  1.00  0.00            
ATOM    957 3HD2 LEU    59     100.660 100.510  58.190  1.00  0.00            
ATOM    958  C   LEU    59     104.890 100.660  59.510  1.00  0.00            
ATOM    959  O   LEU    59     104.630 100.410  60.680  1.00  0.00            
ATOM    960  N   ASN    60     105.280 101.880  59.100  1.00  0.00            
ATOM    961  H   ASN    60     105.490 102.020  58.120  1.00  0.00            
ATOM    962  CA  ASN    60     105.330 103.050  59.980  1.00  0.00            
ATOM    963  HA  ASN    60     105.360 102.720  61.020  1.00  0.00            
ATOM    964  CB  ASN    60     106.640 103.830  59.740  1.00  0.00            
ATOM    965  HB1 ASN    60     106.740 104.070  58.680  1.00  0.00            
ATOM    966  HB2 ASN    60     107.490 103.210  60.020  1.00  0.00            
ATOM    967  CG  ASN    60     106.700 105.110  60.560  1.00  0.00            
ATOM    968  OD1 ASN    60     106.360 105.110  61.730  1.00  0.00            
ATOM    969  ND2 ASN    60     107.060 106.230  59.990  1.00  0.00            
ATOM    970 1HD2 ASN    60     107.340 106.230  59.020  1.00  0.00            
ATOM    971 2HD2 ASN    60     107.100 107.060  60.560  1.00  0.00            
ATOM    972  C   ASN    60     104.080 103.940  59.800  1.00  0.00            
ATOM    973  O   ASN    60     104.050 104.760  58.870  1.00  0.00            
ATOM    974  N   PRO    61     103.030 103.810  60.630  1.00  0.00            
ATOM    975  CD  PRO    61     102.830 102.770  61.630  1.00  0.00            
ATOM    976  HD1 PRO    61     103.660 102.710  62.340  1.00  0.00            
ATOM    977  HD2 PRO    61     102.670 101.810  61.140  1.00  0.00            
ATOM    978  CG  PRO    61     101.550 103.150  62.370  1.00  0.00            
ATOM    979  HG1 PRO    61     101.780 103.810  63.210  1.00  0.00            
ATOM    980  HG2 PRO    61     101.020 102.260  62.710  1.00  0.00            
ATOM    981  CB  PRO    61     100.760 103.900  61.300  1.00  0.00            
ATOM    982  HB1 PRO    61     100.010 104.560  61.730  1.00  0.00            
ATOM    983  HB2 PRO    61     100.310 103.200  60.610  1.00  0.00            
ATOM    984  CA  PRO    61     101.870 104.690  60.590  1.00  0.00            
ATOM    985  HA  PRO    61     101.570 104.850  59.550  1.00  0.00            
ATOM    986  C   PRO    61     102.140 106.040  61.270  1.00  0.00            
ATOM    987  O   PRO    61     102.760 106.110  62.330  1.00  0.00            
ATOM    988  N   VAL    62     101.620 107.120  60.690  1.00  0.00            
ATOM    989  H   VAL    62     101.200 107.000  59.780  1.00  0.00            
ATOM    990  CA  VAL    62     101.740 108.500  61.190  1.00  0.00            
ATOM    991  HA  VAL    62     102.040 108.470  62.240  1.00  0.00            
ATOM    992  CB  VAL    62     102.810 109.270  60.400  1.00  0.00            
ATOM    993  HB  VAL    62     102.500 109.340  59.350  1.00  0.00            
ATOM    994  CG1 VAL    62     102.980 110.700  60.930  1.00  0.00            
ATOM    995 1HG1 VAL    62     103.750 111.230  60.370  1.00  0.00            
ATOM    996 2HG1 VAL    62     102.050 111.260  60.840  1.00  0.00            
ATOM    997 3HG1 VAL    62     103.270 110.670  61.980  1.00  0.00            
ATOM    998  CG2 VAL    62     104.180 108.590  60.450  1.00  0.00            
ATOM    999 1HG2 VAL    62     104.930 109.190  59.930  1.00  0.00            
ATOM   1000 2HG2 VAL    62     104.490 108.450  61.480  1.00  0.00            
ATOM   1001 3HG2 VAL    62     104.130 107.620  59.960  1.00  0.00            
ATOM   1002  C   VAL    62     100.390 109.200  61.090  1.00  0.00            
ATOM   1003  O   VAL    62      99.780 109.190  60.030  1.00  0.00            
ATOM   1004  N   ILE    63      99.920 109.830  62.170  1.00  0.00            
ATOM   1005  H   ILE    63     100.510 109.870  63.000  1.00  0.00            
ATOM   1006  CA  ILE    63      98.660 110.590  62.190  1.00  0.00            
ATOM   1007  HA  ILE    63      98.100 110.340  61.290  1.00  0.00            
ATOM   1008  CB  ILE    63      97.750 110.180  63.370  1.00  0.00            
ATOM   1009  HB  ILE    63      98.290 110.360  64.310  1.00  0.00            
ATOM   1010  CG2 ILE    63      96.460 111.020  63.380  1.00  0.00            
ATOM   1011 1HG2 ILE    63      95.830 110.760  64.230  1.00  0.00            
ATOM   1012 2HG2 ILE    63      96.700 112.080  63.480  1.00  0.00            
ATOM   1013 3HG2 ILE    63      95.920 110.860  62.450  1.00  0.00            
ATOM   1014  CG1 ILE    63      97.420 108.660  63.290  1.00  0.00            
ATOM   1015 1HG1 ILE    63      98.340 108.090  63.350  1.00  0.00            
ATOM   1016 2HG1 ILE    63      96.950 108.450  62.330  1.00  0.00            
ATOM   1017  CD  ILE    63      96.490 108.150  64.400  1.00  0.00            
ATOM   1018  HD1 ILE    63      96.470 107.060  64.390  1.00  0.00            
ATOM   1019  HD2 ILE    63      96.850 108.500  65.370  1.00  0.00            
ATOM   1020  HD3 ILE    63      95.470 108.510  64.240  1.00  0.00            
ATOM   1021  C   ILE    63      98.950 112.100  62.130  1.00  0.00            
ATOM   1022  O   ILE    63      99.800 112.590  62.880  1.00  0.00            
ATOM   1023  N   VAL    64      98.250 112.830  61.250  1.00  0.00            
ATOM   1024  H   VAL    64      97.580 112.340  60.680  1.00  0.00            
ATOM   1025  CA  VAL    64      98.490 114.250  60.950  1.00  0.00            
ATOM   1026  HA  VAL    64      99.080 114.690  61.760  1.00  0.00            
ATOM   1027  CB  VAL    64      99.320 114.420  59.650  1.00  0.00            
ATOM   1028  HB  VAL    64      99.510 115.480  59.500  1.00  0.00            
ATOM   1029  CG1 VAL    64     100.680 113.720  59.760  1.00  0.00            
ATOM   1030 1HG1 VAL    64     101.290 113.990  58.890  1.00  0.00            
ATOM   1031 2HG1 VAL    64     101.190 114.050  60.660  1.00  0.00            
ATOM   1032 3HG1 VAL    64     100.550 112.640  59.780  1.00  0.00            
ATOM   1033  CG2 VAL    64      98.600 113.900  58.400  1.00  0.00            
ATOM   1034 1HG2 VAL    64      99.220 114.080  57.520  1.00  0.00            
ATOM   1035 2HG2 VAL    64      98.420 112.820  58.470  1.00  0.00            
ATOM   1036 3HG2 VAL    64      97.650 114.410  58.260  1.00  0.00            
ATOM   1037  C   VAL    64      97.200 115.080  60.850  1.00  0.00            
ATOM   1038  O   VAL    64      96.090 114.550  60.790  1.00  0.00            
ATOM   1039  N   GLY    65      97.350 116.410  60.800  1.00  0.00            
ATOM   1040  H   GLY    65      98.270 116.800  60.890  1.00  0.00            
ATOM   1041  CA  GLY    65      96.280 117.320  60.380  1.00  0.00            
ATOM   1042  HA1 GLY    65      96.520 118.340  60.690  1.00  0.00            
ATOM   1043  HA2 GLY    65      95.340 117.030  60.860  1.00  0.00            
ATOM   1044  C   GLY    65      96.080 117.310  58.860  1.00  0.00            
ATOM   1045  O   GLY    65      97.050 117.320  58.110  1.00  0.00            
ATOM   1046  N   GLY    66      94.820 117.310  58.420  1.00  0.00            
ATOM   1047  H   GLY    66      94.070 117.330  59.100  1.00  0.00            
ATOM   1048  CA  GLY    66      94.440 117.300  57.000  1.00  0.00            
ATOM   1049  HA1 GLY    66      94.490 116.280  56.610  1.00  0.00            
ATOM   1050  HA2 GLY    66      95.140 117.910  56.430  1.00  0.00            
ATOM   1051  C   GLY    66      93.020 117.840  56.760  1.00  0.00            
ATOM   1052  O   GLY    66      92.240 118.010  57.710  1.00  0.00            
ATOM   1053  N   SER    67      92.710 118.150  55.500  1.00  0.00            
ATOM   1054  H   SER    67      93.430 118.040  54.810  1.00  0.00            
ATOM   1055  CA  SER    67      91.460 118.810  55.090  1.00  0.00            
ATOM   1056  HA  SER    67      91.340 119.710  55.700  1.00  0.00            
ATOM   1057  CB  SER    67      91.530 119.240  53.620  1.00  0.00            
ATOM   1058  HB1 SER    67      90.600 119.750  53.360  1.00  0.00            
ATOM   1059  HB2 SER    67      91.620 118.350  52.990  1.00  0.00            
ATOM   1060  OG  SER    67      92.610 120.110  53.370  1.00  0.00            
ATOM   1061  HG  SER    67      93.430 119.630  53.540  1.00  0.00            
ATOM   1062  C   SER    67      90.210 117.940  55.270  1.00  0.00            
ATOM   1063  O   SER    67      90.220 116.750  54.960  1.00  0.00            
ATOM   1064  N   SER    68      89.110 118.580  55.680  1.00  0.00            
ATOM   1065  H   SER    68      89.160 119.580  55.770  1.00  0.00            
ATOM   1066  CA  SER    68      87.780 117.960  55.810  1.00  0.00            
ATOM   1067  HA  SER    68      87.860 117.080  56.450  1.00  0.00            
ATOM   1068  CB  SER    68      86.830 118.970  56.460  1.00  0.00            
ATOM   1069  HB1 SER    68      86.660 119.800  55.780  1.00  0.00            
ATOM   1070  HB2 SER    68      87.300 119.360  57.370  1.00  0.00            
ATOM   1071  OG  SER    68      85.600 118.380  56.790  1.00  0.00            
ATOM   1072  HG  SER    68      85.070 118.990  57.310  1.00  0.00            
ATOM   1073  C   SER    68      87.220 117.540  54.450  1.00  0.00            
ATOM   1074  O   SER    68      87.340 118.290  53.480  1.00  0.00            
ATOM   1075  N   SER    69      86.580 116.370  54.340  1.00  0.00            
ATOM   1076  H   SER    69      86.540 115.770  55.160  1.00  0.00            
ATOM   1077  CA  SER    69      85.950 115.880  53.110  1.00  0.00            
ATOM   1078  HA  SER    69      86.090 116.630  52.330  1.00  0.00            
ATOM   1079  CB  SER    69      86.640 114.610  52.610  1.00  0.00            
ATOM   1080  HB1 SER    69      86.370 113.770  53.250  1.00  0.00            
ATOM   1081  HB2 SER    69      87.720 114.740  52.650  1.00  0.00            
ATOM   1082  OG  SER    69      86.260 114.350  51.260  1.00  0.00            
ATOM   1083  HG  SER    69      86.700 115.020  50.730  1.00  0.00            
ATOM   1084  C   SER    69      84.430 115.740  53.280  1.00  0.00            
ATOM   1085  O   SER    69      83.880 114.640  53.330  1.00  0.00            
ATOM   1086  N   LEU    70      83.730 116.870  53.320  1.00  0.00            
ATOM   1087  H   LEU    70      84.250 117.740  53.280  1.00  0.00            
ATOM   1088  CA  LEU    70      82.280 116.960  53.560  1.00  0.00            
ATOM   1089  HA  LEU    70      82.050 116.400  54.470  1.00  0.00            
ATOM   1090  CB  LEU    70      81.920 118.440  53.780  1.00  0.00            
ATOM   1091  HB1 LEU    70      80.840 118.550  53.800  1.00  0.00            
ATOM   1092  HB2 LEU    70      82.290 119.010  52.920  1.00  0.00            
ATOM   1093  CG  LEU    70      82.500 119.040  55.070  1.00  0.00            
ATOM   1094  HG  LEU    70      83.560 118.780  55.160  1.00  0.00            
ATOM   1095  CD1 LEU    70      82.410 120.570  55.040  1.00  0.00            
ATOM   1096 1HD1 LEU    70      82.770 120.980  55.980  1.00  0.00            
ATOM   1097 2HD1 LEU    70      83.040 120.940  54.230  1.00  0.00            
ATOM   1098 3HD1 LEU    70      81.380 120.870  54.860  1.00  0.00            
ATOM   1099  CD2 LEU    70      81.760 118.550  56.310  1.00  0.00            
ATOM   1100 1HD2 LEU    70      82.200 118.990  57.210  1.00  0.00            
ATOM   1101 2HD2 LEU    70      80.710 118.820  56.250  1.00  0.00            
ATOM   1102 3HD2 LEU    70      81.850 117.460  56.390  1.00  0.00            
ATOM   1103  C   LEU    70      81.400 116.340  52.450  1.00  0.00            
ATOM   1104  O   LEU    70      80.200 116.180  52.650  1.00  0.00            
ATOM   1105  N   ALA    71      81.980 115.950  51.310  1.00  0.00            
ATOM   1106  H   ALA    71      82.970 116.090  51.210  1.00  0.00            
ATOM   1107  CA  ALA    71      81.250 115.400  50.160  1.00  0.00            
ATOM   1108  HA  ALA    71      80.620 116.190  49.770  1.00  0.00            
ATOM   1109  CB  ALA    71      82.270 115.030  49.080  1.00  0.00            
ATOM   1110  HB1 ALA    71      81.740 114.620  48.210  1.00  0.00            
ATOM   1111  HB2 ALA    71      82.830 115.910  48.770  1.00  0.00            
ATOM   1112  HB3 ALA    71      82.960 114.270  49.460  1.00  0.00            
ATOM   1113  C   ALA    71      80.340 114.200  50.510  1.00  0.00            
ATOM   1114  O   ALA    71      80.650 113.370  51.370  1.00  0.00            
ATOM   1115  N   GLY    72      79.210 114.110  49.800  1.00  0.00            
ATOM   1116  H   GLY    72      79.070 114.790  49.070  1.00  0.00            
ATOM   1117  CA  GLY    72      78.120 113.170  50.060  1.00  0.00            
ATOM   1118  HA1 GLY    72      78.520 112.240  50.450  1.00  0.00            
ATOM   1119  HA2 GLY    72      77.620 112.960  49.110  1.00  0.00            
ATOM   1120  C   GLY    72      77.040 113.680  51.020  1.00  0.00            
ATOM   1121  O   GLY    72      75.980 113.060  51.090  1.00  0.00            
ATOM   1122  N   ILE    73      77.250 114.800  51.710  1.00  0.00            
ATOM   1123  H   ILE    73      78.140 115.270  51.600  1.00  0.00            
ATOM   1124  CA  ILE    73      76.220 115.510  52.500  1.00  0.00            
ATOM   1125  HA  ILE    73      75.700 114.770  53.100  1.00  0.00            
ATOM   1126  CB  ILE    73      76.930 116.510  53.460  1.00  0.00            
ATOM   1127  HB  ILE    73      77.700 117.030  52.890  1.00  0.00            
ATOM   1128  CG2 ILE    73      76.030 117.620  54.050  1.00  0.00            
ATOM   1129 1HG2 ILE    73      76.620 118.300  54.660  1.00  0.00            
ATOM   1130 2HG2 ILE    73      75.580 118.210  53.250  1.00  0.00            
ATOM   1131 3HG2 ILE    73      75.240 117.190  54.670  1.00  0.00            
ATOM   1132  CG1 ILE    73      77.600 115.700  54.590  1.00  0.00            
ATOM   1133 1HG1 ILE    73      78.240 114.940  54.140  1.00  0.00            
ATOM   1134 2HG1 ILE    73      76.840 115.190  55.170  1.00  0.00            
ATOM   1135  CD  ILE    73      78.480 116.510  55.550  1.00  0.00            
ATOM   1136  HD1 ILE    73      79.060 115.830  56.160  1.00  0.00            
ATOM   1137  HD2 ILE    73      79.160 117.150  54.980  1.00  0.00            
ATOM   1138  HD3 ILE    73      77.860 117.130  56.200  1.00  0.00            
ATOM   1139  C   ILE    73      75.160 116.140  51.570  1.00  0.00            
ATOM   1140  O   ILE    73      75.440 116.400  50.390  1.00  0.00            
ATOM   1141  N   ASP    74      73.960 116.400  52.090  1.00  0.00            
ATOM   1142  H   ASP    74      73.800 116.110  53.050  1.00  0.00            
ATOM   1143  CA  ASP    74      72.850 117.090  51.400  1.00  0.00            
ATOM   1144  HA  ASP    74      72.430 116.400  50.670  1.00  0.00            
ATOM   1145  CB  ASP    74      71.730 117.450  52.410  1.00  0.00            
ATOM   1146  HB1 ASP    74      72.160 118.070  53.200  1.00  0.00            
ATOM   1147  HB2 ASP    74      71.380 116.530  52.880  1.00  0.00            
ATOM   1148  CG  ASP    74      70.510 118.190  51.820  1.00  0.00            
ATOM   1149  OD1 ASP    74      70.510 118.510  50.610  1.00  0.00            
ATOM   1150  OD2 ASP    74      69.550 118.500  52.560  1.00  0.00            
ATOM   1151  C   ASP    74      73.350 118.340  50.660  1.00  0.00            
ATOM   1152  O   ASP    74      73.850 119.300  51.250  1.00  0.00            
ATOM   1153  N   ARG    75      73.140 118.350  49.340  1.00  0.00            
ATOM   1154  H   ARG    75      72.760 117.490  48.960  1.00  0.00            
ATOM   1155  CA  ARG    75      73.400 119.450  48.390  1.00  0.00            
ATOM   1156  HA  ARG    75      74.470 119.540  48.240  1.00  0.00            
ATOM   1157  CB  ARG    75      72.710 119.040  47.080  1.00  0.00            
ATOM   1158  HB1 ARG    75      71.640 118.960  47.250  1.00  0.00            
ATOM   1159  HB2 ARG    75      73.070 118.050  46.790  1.00  0.00            
ATOM   1160  CG  ARG    75      72.930 120.000  45.910  1.00  0.00            
ATOM   1161  HG1 ARG    75      74.000 120.140  45.740  1.00  0.00            
ATOM   1162  HG2 ARG    75      72.470 120.960  46.120  1.00  0.00            
ATOM   1163  CD  ARG    75      72.300 119.400  44.660  1.00  0.00            
ATOM   1164  HD1 ARG    75      71.240 119.200  44.860  1.00  0.00            
ATOM   1165  HD2 ARG    75      72.790 118.450  44.420  1.00  0.00            
ATOM   1166  NE  ARG    75      72.430 120.310  43.510  1.00  0.00            
ATOM   1167  HE  ARG    75      73.090 121.060  43.590  1.00  0.00            
ATOM   1168  CZ  ARG    75      71.690 120.310  42.420  1.00  0.00            
ATOM   1169  NH1 ARG    75      70.720 119.450  42.220  1.00  0.00            
ATOM   1170 1HH1 ARG    75      70.560 118.690  42.860  1.00  0.00            
ATOM   1171 2HH1 ARG    75      70.170 119.500  41.380  1.00  0.00            
ATOM   1172  NH2 ARG    75      71.920 121.200  41.510  1.00  0.00            
ATOM   1173 1HH2 ARG    75      72.700 121.840  41.620  1.00  0.00            
ATOM   1174 2HH2 ARG    75      71.350 121.240  40.680  1.00  0.00            
ATOM   1175  C   ARG    75      72.900 120.820  48.870  1.00  0.00            
ATOM   1176  O   ARG    75      73.480 121.830  48.470  1.00  0.00            
ATOM   1177  N   LYS    76      71.850 120.880  49.690  1.00  0.00            
ATOM   1178  H   LYS    76      71.430 120.010  49.950  1.00  0.00            
ATOM   1179  CA  LYS    76      71.250 122.120  50.230  1.00  0.00            
ATOM   1180  HA  LYS    76      71.280 122.900  49.470  1.00  0.00            
ATOM   1181  CB  LYS    76      69.770 121.850  50.570  1.00  0.00            
ATOM   1182  HB1 LYS    76      69.300 122.770  50.900  1.00  0.00            
ATOM   1183  HB2 LYS    76      69.740 121.140  51.390  1.00  0.00            
ATOM   1184  CG  LYS    76      68.960 121.280  49.380  1.00  0.00            
ATOM   1185  HG1 LYS    76      69.500 120.420  48.960  1.00  0.00            
ATOM   1186  HG2 LYS    76      68.870 122.030  48.600  1.00  0.00            
ATOM   1187  CD  LYS    76      67.560 120.800  49.800  1.00  0.00            
ATOM   1188  HD1 LYS    76      66.840 121.610  49.680  1.00  0.00            
ATOM   1189  HD2 LYS    76      67.590 120.500  50.840  1.00  0.00            
ATOM   1190  CE  LYS    76      67.160 119.590  48.940  1.00  0.00            
ATOM   1191  HE1 LYS    76      67.970 118.860  48.990  1.00  0.00            
ATOM   1192  HE2 LYS    76      67.040 119.890  47.900  1.00  0.00            
ATOM   1193  NZ  LYS    76      65.920 118.940  49.430  1.00  0.00            
ATOM   1194  HZ1 LYS    76      65.840 118.000  49.040  1.00  0.00            
ATOM   1195  HZ2 LYS    76      65.950 118.810  50.430  1.00  0.00            
ATOM   1196  HZ3 LYS    76      65.080 119.420  49.140  1.00  0.00            
ATOM   1197  C   LYS    76      72.000 122.680  51.450  1.00  0.00            
ATOM   1198  O   LYS    76      71.800 123.830  51.820  1.00  0.00            
ATOM   1199  N   LEU    77      72.870 121.870  52.070  1.00  0.00            
ATOM   1200  H   LEU    77      73.000 120.940  51.680  1.00  0.00            
ATOM   1201  CA  LEU    77      73.540 122.140  53.340  1.00  0.00            
ATOM   1202  HA  LEU    77      73.150 123.070  53.750  1.00  0.00            
ATOM   1203  CB  LEU    77      73.210 121.010  54.340  1.00  0.00            
ATOM   1204  HB1 LEU    77      73.710 121.230  55.280  1.00  0.00            
ATOM   1205  HB2 LEU    77      73.630 120.070  53.960  1.00  0.00            
ATOM   1206  CG  LEU    77      71.710 120.800  54.630  1.00  0.00            
ATOM   1207  HG  LEU    77      71.210 120.470  53.720  1.00  0.00            
ATOM   1208  CD1 LEU    77      71.550 119.720  55.700  1.00  0.00            
ATOM   1209 1HD1 LEU    77      70.480 119.520  55.840  1.00  0.00            
ATOM   1210 2HD1 LEU    77      72.030 118.800  55.370  1.00  0.00            
ATOM   1211 3HD1 LEU    77      71.980 120.050  56.640  1.00  0.00            
ATOM   1212  CD2 LEU    77      71.030 122.070  55.130  1.00  0.00            
ATOM   1213 1HD2 LEU    77      70.020 121.850  55.470  1.00  0.00            
ATOM   1214 2HD2 LEU    77      71.600 122.490  55.970  1.00  0.00            
ATOM   1215 3HD2 LEU    77      70.970 122.800  54.330  1.00  0.00            
ATOM   1216  C   LEU    77      75.060 122.360  53.230  1.00  0.00            
ATOM   1217  O   LEU    77      75.690 122.680  54.230  1.00  0.00            
ATOM   1218  N   LEU    78      75.660 122.240  52.040  1.00  0.00            
ATOM   1219  H   LEU    78      75.090 121.970  51.240  1.00  0.00            
ATOM   1220  CA  LEU    78      77.040 122.670  51.780  1.00  0.00            
ATOM   1221  HA  LEU    78      77.530 122.900  52.720  1.00  0.00            
ATOM   1222  CB  LEU    78      77.870 121.560  51.110  1.00  0.00            
ATOM   1223  HB1 LEU    78      78.870 121.960  50.920  1.00  0.00            
ATOM   1224  HB2 LEU    78      77.420 121.320  50.140  1.00  0.00            
ATOM   1225  CG  LEU    78      78.040 120.250  51.910  1.00  0.00            
ATOM   1226  HG  LEU    78      77.100 119.690  51.880  1.00  0.00            
ATOM   1227  CD1 LEU    78      79.130 119.430  51.240  1.00  0.00            
ATOM   1228 1HD1 LEU    78      79.200 118.440  51.710  1.00  0.00            
ATOM   1229 2HD1 LEU    78      78.890 119.290  50.190  1.00  0.00            
ATOM   1230 3HD1 LEU    78      80.100 119.930  51.320  1.00  0.00            
ATOM   1231  CD2 LEU    78      78.450 120.440  53.370  1.00  0.00            
ATOM   1232 1HD2 LEU    78      78.640 119.470  53.830  1.00  0.00            
ATOM   1233 2HD2 LEU    78      79.360 121.050  53.410  1.00  0.00            
ATOM   1234 3HD2 LEU    78      77.650 120.930  53.920  1.00  0.00            
ATOM   1235  C   LEU    78      77.100 123.960  50.950  1.00  0.00            
ATOM   1236  O   LEU    78      76.180 124.290  50.210  1.00  0.00            
ATOM   1237  N   THR    79      78.210 124.700  51.080  1.00  0.00            
ATOM   1238  H   THR    79      78.940 124.360  51.680  1.00  0.00            
ATOM   1239  CA  THR    79      78.460 125.960  50.380  1.00  0.00            
ATOM   1240  HA  THR    79      77.510 126.440  50.150  1.00  0.00            
ATOM   1241  CB  THR    79      79.260 126.930  51.250  1.00  0.00            
ATOM   1242  HB  THR    79      79.330 127.890  50.730  1.00  0.00            
ATOM   1243  CG2 THR    79      78.670 127.190  52.630  1.00  0.00            
ATOM   1244 1HG2 THR    79      79.250 127.960  53.140  1.00  0.00            
ATOM   1245 2HG2 THR    79      77.640 127.540  52.530  1.00  0.00            
ATOM   1246 3HG2 THR    79      78.700 126.280  53.230  1.00  0.00            
ATOM   1247  OG1 THR    79      80.560 126.430  51.440  1.00  0.00            
ATOM   1248  HG1 THR    79      81.100 127.220  51.560  1.00  0.00            
ATOM   1249  C   THR    79      79.210 125.770  49.050  1.00  0.00            
ATOM   1250  O   THR    79      79.780 124.710  48.760  1.00  0.00            
ATOM   1251  N   THR    80      79.300 126.850  48.270  1.00  0.00            
ATOM   1252  H   THR    80      78.840 127.710  48.560  1.00  0.00            
ATOM   1253  CA  THR    80      80.130 126.910  47.060  1.00  0.00            
ATOM   1254  HA  THR    80      79.860 126.070  46.420  1.00  0.00            
ATOM   1255  CB  THR    80      79.850 128.200  46.260  1.00  0.00            
ATOM   1256  HB  THR    80      80.520 128.250  45.410  1.00  0.00            
ATOM   1257  CG2 THR    80      78.410 128.250  45.740  1.00  0.00            
ATOM   1258 1HG2 THR    80      78.270 129.160  45.160  1.00  0.00            
ATOM   1259 2HG2 THR    80      78.230 127.390  45.090  1.00  0.00            
ATOM   1260 3HG2 THR    80      77.700 128.230  46.570  1.00  0.00            
ATOM   1261  OG1 THR    80      80.030 129.340  47.070  1.00  0.00            
ATOM   1262  HG1 THR    80      80.850 129.740  46.790  1.00  0.00            
ATOM   1263  C   THR    80      81.620 126.770  47.370  1.00  0.00            
ATOM   1264  O   THR    80      82.320 126.060  46.640  1.00  0.00            
ATOM   1265  N   ASP    81      82.120 127.320  48.490  1.00  0.00            
ATOM   1266  H   ASP    81      81.520 127.880  49.070  1.00  0.00            
ATOM   1267  CA  ASP    81      83.530 127.190  48.890  1.00  0.00            
ATOM   1268  HA  ASP    81      84.150 127.350  48.000  1.00  0.00            
ATOM   1269  CB  ASP    81      83.920 128.270  49.920  1.00  0.00            
ATOM   1270  HB1 ASP    81      83.720 129.250  49.480  1.00  0.00            
ATOM   1271  HB2 ASP    81      84.980 128.210  50.130  1.00  0.00            
ATOM   1272  CG  ASP    81      83.140 128.170  51.230  1.00  0.00            
ATOM   1273  OD1 ASP    81      81.960 128.600  51.260  1.00  0.00            
ATOM   1274  OD2 ASP    81      83.670 127.610  52.210  1.00  0.00            
ATOM   1275  C   ASP    81      83.890 125.780  49.430  1.00  0.00            
ATOM   1276  O   ASP    81      85.070 125.510  49.690  1.00  0.00            
ATOM   1277  N   GLY    82      82.900 124.900  49.590  1.00  0.00            
ATOM   1278  H   GLY    82      81.970 125.190  49.350  1.00  0.00            
ATOM   1279  CA  GLY    82      83.080 123.510  50.020  1.00  0.00            
ATOM   1280  HA1 GLY    82      84.060 123.150  49.690  1.00  0.00            
ATOM   1281  HA2 GLY    82      82.310 122.900  49.550  1.00  0.00            
ATOM   1282  C   GLY    82      82.980 123.270  51.540  1.00  0.00            
ATOM   1283  O   GLY    82      83.360 122.190  51.990  1.00  0.00            
ATOM   1284  N   SER    83      82.480 124.260  52.300  1.00  0.00            
ATOM   1285  H   SER    83      82.130 125.080  51.830  1.00  0.00            
ATOM   1286  CA  SER    83      82.190 124.160  53.740  1.00  0.00            
ATOM   1287  HA  SER    83      82.730 123.300  54.150  1.00  0.00            
ATOM   1288  CB  SER    83      82.730 125.400  54.470  1.00  0.00            
ATOM   1289  HB1 SER    83      83.780 125.520  54.210  1.00  0.00            
ATOM   1290  HB2 SER    83      82.670 125.240  55.540  1.00  0.00            
ATOM   1291  OG  SER    83      82.040 126.580  54.140  1.00  0.00            
ATOM   1292  HG  SER    83      82.470 126.980  53.380  1.00  0.00            
ATOM   1293  C   SER    83      80.700 123.920  54.010  1.00  0.00            
ATOM   1294  O   SER    83      79.930 123.620  53.090  1.00  0.00            
ATOM   1295  N   VAL    84      80.260 123.990  55.270  1.00  0.00            
ATOM   1296  H   VAL    84      80.890 124.300  55.990  1.00  0.00            
ATOM   1297  CA  VAL    84      78.840 123.780  55.640  1.00  0.00            
ATOM   1298  HA  VAL    84      78.380 123.140  54.890  1.00  0.00            
ATOM   1299  CB  VAL    84      78.700 123.030  56.980  1.00  0.00            
ATOM   1300  HB  VAL    84      79.130 123.630  57.790  1.00  0.00            
ATOM   1301  CG1 VAL    84      77.230 122.750  57.310  1.00  0.00            
ATOM   1302 1HG1 VAL    84      77.160 122.160  58.230  1.00  0.00            
ATOM   1303 2HG1 VAL    84      76.690 123.680  57.460  1.00  0.00            
ATOM   1304 3HG1 VAL    84      76.770 122.180  56.500  1.00  0.00            
ATOM   1305  CG2 VAL    84      79.440 121.680  56.920  1.00  0.00            
ATOM   1306 1HG2 VAL    84      79.190 121.070  57.790  1.00  0.00            
ATOM   1307 2HG2 VAL    84      79.140 121.130  56.030  1.00  0.00            
ATOM   1308 3HG2 VAL    84      80.510 121.850  56.910  1.00  0.00            
ATOM   1309  C   VAL    84      78.070 125.100  55.650  1.00  0.00            
ATOM   1310  O   VAL    84      78.510 126.090  56.240  1.00  0.00            
ATOM   1311  N   ASN    85      76.900 125.090  55.020  1.00  0.00            
ATOM   1312  H   ASN    85      76.580 124.220  54.630  1.00  0.00            
ATOM   1313  CA  ASN    85      75.950 126.210  55.000  1.00  0.00            
ATOM   1314  HA  ASN    85      76.510 127.140  54.930  1.00  0.00            
ATOM   1315  CB  ASN    85      75.080 126.070  53.750  1.00  0.00            
ATOM   1316  HB1 ASN    85      74.450 125.180  53.820  1.00  0.00            
ATOM   1317  HB2 ASN    85      75.720 125.970  52.870  1.00  0.00            
ATOM   1318  CG  ASN    85      74.160 127.270  53.550  1.00  0.00            
ATOM   1319  OD1 ASN    85      73.370 127.620  54.400  1.00  0.00            
ATOM   1320  ND2 ASN    85      74.240 127.930  52.430  1.00  0.00            
ATOM   1321 1HD2 ASN    85      74.930 127.720  51.720  1.00  0.00            
ATOM   1322 2HD2 ASN    85      73.500 128.590  52.240  1.00  0.00            
ATOM   1323  C   ASN    85      75.150 126.210  56.320  1.00  0.00            
ATOM   1324  O   ASN    85      74.100 125.580  56.440  1.00  0.00            
ATOM   1325  N   VAL    86      75.680 126.910  57.330  1.00  0.00            
ATOM   1326  H   VAL    86      76.570 127.370  57.170  1.00  0.00            
ATOM   1327  CA  VAL    86      75.090 126.950  58.670  1.00  0.00            
ATOM   1328  HA  VAL    86      74.970 125.920  59.010  1.00  0.00            
ATOM   1329  CB  VAL    86      76.040 127.650  59.680  1.00  0.00            
ATOM   1330  HB  VAL    86      76.130 128.710  59.410  1.00  0.00            
ATOM   1331  CG1 VAL    86      75.530 127.540  61.120  1.00  0.00            
ATOM   1332 1HG1 VAL    86      76.250 128.000  61.800  1.00  0.00            
ATOM   1333 2HG1 VAL    86      74.590 128.070  61.220  1.00  0.00            
ATOM   1334 3HG1 VAL    86      75.400 126.490  61.390  1.00  0.00            
ATOM   1335  CG2 VAL    86      77.440 127.020  59.650  1.00  0.00            
ATOM   1336 1HG2 VAL    86      78.070 127.470  60.420  1.00  0.00            
ATOM   1337 2HG2 VAL    86      77.380 125.950  59.820  1.00  0.00            
ATOM   1338 3HG2 VAL    86      77.930 127.210  58.690  1.00  0.00            
ATOM   1339  C   VAL    86      73.700 127.590  58.660  1.00  0.00            
ATOM   1340  O   VAL    86      72.840 127.210  59.440  1.00  0.00            
ATOM   1341  N   GLU    87      73.420 128.500  57.720  1.00  0.00            
ATOM   1342  H   GLU    87      74.150 128.710  57.040  1.00  0.00            
ATOM   1343  CA  GLU    87      72.120 129.170  57.560  1.00  0.00            
ATOM   1344  HA  GLU    87      71.850 129.630  58.510  1.00  0.00            
ATOM   1345  CB  GLU    87      72.220 130.280  56.500  1.00  0.00            
ATOM   1346  HB1 GLU    87      71.230 130.680  56.310  1.00  0.00            
ATOM   1347  HB2 GLU    87      72.600 129.850  55.570  1.00  0.00            
ATOM   1348  CG  GLU    87      73.140 131.420  56.950  1.00  0.00            
ATOM   1349  HG1 GLU    87      74.100 130.990  57.260  1.00  0.00            
ATOM   1350  HG2 GLU    87      72.690 131.890  57.830  1.00  0.00            
ATOM   1351  CD  GLU    87      73.440 132.490  55.890  1.00  0.00            
ATOM   1352  OE1 GLU    87      74.200 133.440  56.200  1.00  0.00            
ATOM   1353  OE2 GLU    87      72.930 132.410  54.750  1.00  0.00            
ATOM   1354  C   GLU    87      71.000 128.160  57.220  1.00  0.00            
ATOM   1355  O   GLU    87      69.970 128.130  57.900  1.00  0.00            
ATOM   1356  N   ASN    88      71.220 127.290  56.230  1.00  0.00            
ATOM   1357  H   ASN    88      72.080 127.360  55.710  1.00  0.00            
ATOM   1358  CA  ASN    88      70.250 126.260  55.850  1.00  0.00            
ATOM   1359  HA  ASN    88      69.260 126.700  55.850  1.00  0.00            
ATOM   1360  CB  ASN    88      70.550 125.780  54.420  1.00  0.00            
ATOM   1361  HB1 ASN    88      69.850 124.980  54.160  1.00  0.00            
ATOM   1362  HB2 ASN    88      71.560 125.370  54.380  1.00  0.00            
ATOM   1363  CG  ASN    88      70.400 126.860  53.360  1.00  0.00            
ATOM   1364  OD1 ASN    88      69.680 127.840  53.500  1.00  0.00            
ATOM   1365  ND2 ASN    88      71.050 126.690  52.230  1.00  0.00            
ATOM   1366 1HD2 ASN    88      71.540 125.820  52.060  1.00  0.00            
ATOM   1367 2HD2 ASN    88      71.110 127.470  51.600  1.00  0.00            
ATOM   1368  C   ASN    88      70.210 125.100  56.880  1.00  0.00            
ATOM   1369  O   ASN    88      69.140 124.530  57.080  1.00  0.00            
ATOM   1370  N   VAL    89      71.320 124.820  57.590  1.00  0.00            
ATOM   1371  H   VAL    89      72.180 125.290  57.350  1.00  0.00            
ATOM   1372  CA  VAL    89      71.320 123.870  58.730  1.00  0.00            
ATOM   1373  HA  VAL    89      70.860 122.940  58.390  1.00  0.00            
ATOM   1374  CB  VAL    89      72.750 123.540  59.190  1.00  0.00            
ATOM   1375  HB  VAL    89      73.300 124.470  59.360  1.00  0.00            
ATOM   1376  CG1 VAL    89      72.790 122.720  60.490  1.00  0.00            
ATOM   1377 1HG1 VAL    89      73.820 122.420  60.720  1.00  0.00            
ATOM   1378 2HG1 VAL    89      72.430 123.320  61.330  1.00  0.00            
ATOM   1379 3HG1 VAL    89      72.170 121.830  60.400  1.00  0.00            
ATOM   1380  CG2 VAL    89      73.500 122.710  58.140  1.00  0.00            
ATOM   1381 1HG2 VAL    89      74.530 122.540  58.470  1.00  0.00            
ATOM   1382 2HG2 VAL    89      73.000 121.750  58.000  1.00  0.00            
ATOM   1383 3HG2 VAL    89      73.530 123.240  57.190  1.00  0.00            
ATOM   1384  C   VAL    89      70.460 124.380  59.890  1.00  0.00            
ATOM   1385  O   VAL    89      69.690 123.610  60.460  1.00  0.00            
ATOM   1386  N   ILE    90      70.510 125.680  60.210  1.00  0.00            
ATOM   1387  H   ILE    90      71.190 126.270  59.740  1.00  0.00            
ATOM   1388  CA  ILE    90      69.590 126.300  61.180  1.00  0.00            
ATOM   1389  HA  ILE    90      69.600 125.710  62.090  1.00  0.00            
ATOM   1390  CB  ILE    90      70.030 127.750  61.530  1.00  0.00            
ATOM   1391  HB  ILE    90      70.130 128.310  60.600  1.00  0.00            
ATOM   1392  CG2 ILE    90      68.970 128.440  62.420  1.00  0.00            
ATOM   1393 1HG2 ILE    90      69.320 129.430  62.740  1.00  0.00            
ATOM   1394 2HG2 ILE    90      68.040 128.570  61.880  1.00  0.00            
ATOM   1395 3HG2 ILE    90      68.790 127.850  63.310  1.00  0.00            
ATOM   1396  CG1 ILE    90      71.390 127.780  62.280  1.00  0.00            
ATOM   1397 1HG1 ILE    90      72.070 127.060  61.830  1.00  0.00            
ATOM   1398 2HG1 ILE    90      71.240 127.480  63.320  1.00  0.00            
ATOM   1399  CD  ILE    90      72.080 129.150  62.260  1.00  0.00            
ATOM   1400  HD1 ILE    90      73.040 129.070  62.760  1.00  0.00            
ATOM   1401  HD2 ILE    90      72.240 129.470  61.240  1.00  0.00            
ATOM   1402  HD3 ILE    90      71.480 129.890  62.790  1.00  0.00            
ATOM   1403  C   ILE    90      68.150 126.260  60.640  1.00  0.00            
ATOM   1404  O   ILE    90      67.220 126.020  61.410  1.00  0.00            
ATOM   1405  N   SER    91      67.950 126.440  59.330  1.00  0.00            
ATOM   1406  H   SER    91      68.760 126.670  58.760  1.00  0.00            
ATOM   1407  CA  SER    91      66.630 126.470  58.680  1.00  0.00            
ATOM   1408  HA  SER    91      66.020 127.190  59.220  1.00  0.00            
ATOM   1409  CB  SER    91      66.770 126.980  57.240  1.00  0.00            
ATOM   1410  HB1 SER    91      67.160 126.180  56.600  1.00  0.00            
ATOM   1411  HB2 SER    91      67.460 127.820  57.210  1.00  0.00            
ATOM   1412  OG  SER    91      65.520 127.410  56.750  1.00  0.00            
ATOM   1413  HG  SER    91      65.600 127.480  55.800  1.00  0.00            
ATOM   1414  C   SER    91      65.900 125.120  58.730  1.00  0.00            
ATOM   1415  O   SER    91      64.820 125.040  59.310  1.00  0.00            
ATOM   1416  N   THR    92      66.490 124.040  58.190  1.00  0.00            
ATOM   1417  H   THR    92      67.400 124.150  57.760  1.00  0.00            
ATOM   1418  CA  THR    92      65.830 122.720  58.080  1.00  0.00            
ATOM   1419  HA  THR    92      64.900 122.850  57.540  1.00  0.00            
ATOM   1420  CB  THR    92      66.720 121.760  57.250  1.00  0.00            
ATOM   1421  HB  THR    92      67.750 121.800  57.610  1.00  0.00            
ATOM   1422  CG2 THR    92      66.230 120.320  57.260  1.00  0.00            
ATOM   1423 1HG2 THR    92      66.810 119.720  56.560  1.00  0.00            
ATOM   1424 2HG2 THR    92      66.360 119.890  58.260  1.00  0.00            
ATOM   1425 3HG2 THR    92      65.170 120.280  57.000  1.00  0.00            
ATOM   1426  OG1 THR    92      66.750 122.180  55.900  1.00  0.00            
ATOM   1427  HG1 THR    92      67.340 121.570  55.450  1.00  0.00            
ATOM   1428  C   THR    92      65.450 122.130  59.460  1.00  0.00            
ATOM   1429  O   THR    92      64.380 121.530  59.590  1.00  0.00            
ATOM   1430  N   LEU    93      66.240 122.390  60.500  1.00  0.00            
ATOM   1431  H   LEU    93      67.130 122.820  60.300  1.00  0.00            
ATOM   1432  CA  LEU    93      65.940 122.040  61.900  1.00  0.00            
ATOM   1433  HA  LEU    93      65.860 120.950  61.980  1.00  0.00            
ATOM   1434  CB  LEU    93      67.090 122.550  62.790  1.00  0.00            
ATOM   1435  HB1 LEU    93      66.680 122.850  63.750  1.00  0.00            
ATOM   1436  HB2 LEU    93      67.520 123.430  62.320  1.00  0.00            
ATOM   1437  CG  LEU    93      68.220 121.550  63.080  1.00  0.00            
ATOM   1438  HG  LEU    93      68.540 121.080  62.150  1.00  0.00            
ATOM   1439  CD1 LEU    93      69.420 122.260  63.700  1.00  0.00            
ATOM   1440 1HD1 LEU    93      70.210 121.540  63.900  1.00  0.00            
ATOM   1441 2HD1 LEU    93      69.800 123.010  63.010  1.00  0.00            
ATOM   1442 3HD1 LEU    93      69.140 122.750  64.640  1.00  0.00            
ATOM   1443  CD2 LEU    93      67.760 120.470  64.060  1.00  0.00            
ATOM   1444 1HD2 LEU    93      68.600 119.850  64.370  1.00  0.00            
ATOM   1445 2HD2 LEU    93      67.320 120.920  64.950  1.00  0.00            
ATOM   1446 3HD2 LEU    93      67.020 119.830  63.570  1.00  0.00            
ATOM   1447  C   LEU    93      64.600 122.630  62.390  1.00  0.00            
ATOM   1448  O   LEU    93      63.830 121.930  63.060  1.00  0.00            
ATOM   1449  N   ARG    94      64.280 123.890  62.040  1.00  0.00            
ATOM   1450  H   ARG    94      64.900 124.370  61.400  1.00  0.00            
ATOM   1451  CA  ARG    94      63.020 124.550  62.440  1.00  0.00            
ATOM   1452  HA  ARG    94      62.910 124.510  63.520  1.00  0.00            
ATOM   1453  CB  ARG    94      63.000 126.020  61.980  1.00  0.00            
ATOM   1454  HB1 ARG    94      62.020 126.440  62.230  1.00  0.00            
ATOM   1455  HB2 ARG    94      63.100 126.060  60.900  1.00  0.00            
ATOM   1456  CG  ARG    94      64.060 126.920  62.630  1.00  0.00            
ATOM   1457  HG1 ARG    94      65.020 126.400  62.620  1.00  0.00            
ATOM   1458  HG2 ARG    94      63.800 127.120  63.670  1.00  0.00            
ATOM   1459  CD  ARG    94      64.230 128.250  61.870  1.00  0.00            
ATOM   1460  HD1 ARG    94      64.410 128.030  60.810  1.00  0.00            
ATOM   1461  HD2 ARG    94      65.110 128.760  62.260  1.00  0.00            
ATOM   1462  NE  ARG    94      63.060 129.140  62.000  1.00  0.00            
ATOM   1463  HE  ARG    94      62.280 128.820  62.560  1.00  0.00            
ATOM   1464  CZ  ARG    94      62.940 130.370  61.530  1.00  0.00            
ATOM   1465  NH1 ARG    94      63.840 130.900  60.750  1.00  0.00            
ATOM   1466 1HH1 ARG    94      64.450 130.280  60.240  1.00  0.00            
ATOM   1467 2HH1 ARG    94      63.830 131.890  60.540  1.00  0.00            
ATOM   1468  NH2 ARG    94      61.910 131.090  61.830  1.00  0.00            
ATOM   1469 1HH2 ARG    94      61.150 130.690  62.370  1.00  0.00            
ATOM   1470 2HH2 ARG    94      61.770 131.990  61.380  1.00  0.00            
ATOM   1471  C   ARG    94      61.800 123.830  61.850  1.00  0.00            
ATOM   1472  O   ARG    94      60.770 123.720  62.520  1.00  0.00            
ATOM   1473  N   THR    95      61.950 123.320  60.630  1.00  0.00            
ATOM   1474  H   THR    95      62.820 123.490  60.150  1.00  0.00            
ATOM   1475  CA  THR    95      60.920 122.550  59.920  1.00  0.00            
ATOM   1476  HA  THR    95      59.970 123.080  59.990  1.00  0.00            
ATOM   1477  CB  THR    95      61.290 122.410  58.430  1.00  0.00            
ATOM   1478  HB  THR    95      62.130 121.730  58.320  1.00  0.00            
ATOM   1479  CG2 THR    95      60.120 121.910  57.590  1.00  0.00            
ATOM   1480 1HG2 THR    95      60.420 121.840  56.540  1.00  0.00            
ATOM   1481 2HG2 THR    95      59.820 120.910  57.920  1.00  0.00            
ATOM   1482 3HG2 THR    95      59.270 122.590  57.670  1.00  0.00            
ATOM   1483  OG1 THR    95      61.660 123.670  57.910  1.00  0.00            
ATOM   1484  HG1 THR    95      62.110 123.510  57.080  1.00  0.00            
ATOM   1485  C   THR    95      60.730 121.160  60.540  1.00  0.00            
ATOM   1486  O   THR    95      59.610 120.800  60.900  1.00  0.00            
ATOM   1487  N   ASN    96      61.820 120.400  60.700  1.00  0.00            
ATOM   1488  H   ASN    96      62.710 120.770  60.410  1.00  0.00            
ATOM   1489  CA  ASN    96      61.750 118.960  61.010  1.00  0.00            
ATOM   1490  HA  ASN    96      60.880 118.550  60.500  1.00  0.00            
ATOM   1491  CB  ASN    96      63.010 118.270  60.440  1.00  0.00            
ATOM   1492  HB1 ASN    96      63.000 117.230  60.770  1.00  0.00            
ATOM   1493  HB2 ASN    96      63.890 118.730  60.870  1.00  0.00            
ATOM   1494  CG  ASN    96      63.150 118.270  58.930  1.00  0.00            
ATOM   1495  OD1 ASN    96      62.350 118.790  58.160  1.00  0.00            
ATOM   1496  ND2 ASN    96      64.160 117.610  58.410  1.00  0.00            
ATOM   1497 1HD2 ASN    96      64.800 117.100  59.000  1.00  0.00            
ATOM   1498 2HD2 ASN    96      64.240 117.590  57.410  1.00  0.00            
ATOM   1499  C   ASN    96      61.570 118.640  62.510  1.00  0.00            
ATOM   1500  O   ASN    96      61.020 117.580  62.830  1.00  0.00            
ATOM   1501  N   ASN    97      62.020 119.500  63.430  1.00  0.00            
ATOM   1502  H   ASN    97      62.510 120.320  63.100  1.00  0.00            
ATOM   1503  CA  ASN    97      62.160 119.150  64.850  1.00  0.00            
ATOM   1504  HA  ASN    97      61.990 118.080  64.960  1.00  0.00            
ATOM   1505  CB  ASN    97      63.620 119.400  65.310  1.00  0.00            
ATOM   1506  HB1 ASN    97      63.680 119.210  66.380  1.00  0.00            
ATOM   1507  HB2 ASN    97      63.890 120.440  65.140  1.00  0.00            
ATOM   1508  CG  ASN    97      64.670 118.540  64.630  1.00  0.00            
ATOM   1509  OD1 ASN    97      64.570 118.120  63.480  1.00  0.00            
ATOM   1510  ND2 ASN    97      65.740 118.250  65.320  1.00  0.00            
ATOM   1511 1HD2 ASN    97      65.850 118.580  66.270  1.00  0.00            
ATOM   1512 2HD2 ASN    97      66.490 117.770  64.840  1.00  0.00            
ATOM   1513  C   ASN    97      61.130 119.830  65.790  1.00  0.00            
ATOM   1514  O   ASN    97      61.190 119.620  67.000  1.00  0.00            
ATOM   1515  N   GLY    98      60.180 120.620  65.270  1.00  0.00            
ATOM   1516  H   GLY    98      60.130 120.690  64.260  1.00  0.00            
ATOM   1517  CA  GLY    98      59.050 121.190  66.040  1.00  0.00            
ATOM   1518  HA1 GLY    98      58.530 120.370  66.540  1.00  0.00            
ATOM   1519  HA2 GLY    98      58.360 121.660  65.350  1.00  0.00            
ATOM   1520  C   GLY    98      59.420 122.230  67.110  1.00  0.00            
ATOM   1521  O   GLY    98      58.710 122.380  68.110  1.00  0.00            
ATOM   1522  N   VAL    99      60.560 122.920  66.950  1.00  0.00            
ATOM   1523  H   VAL    99      61.060 122.770  66.080  1.00  0.00            
ATOM   1524  CA  VAL    99      61.250 123.670  68.010  1.00  0.00            
ATOM   1525  HA  VAL    99      61.010 123.180  68.960  1.00  0.00            
ATOM   1526  CB  VAL    99      62.790 123.580  67.840  1.00  0.00            
ATOM   1527  HB  VAL    99      63.090 124.310  67.090  1.00  0.00            
ATOM   1528  CG1 VAL    99      63.510 123.900  69.150  1.00  0.00            
ATOM   1529 1HG1 VAL    99      64.590 123.850  69.000  1.00  0.00            
ATOM   1530 2HG1 VAL    99      63.300 124.920  69.470  1.00  0.00            
ATOM   1531 3HG1 VAL    99      63.220 123.190  69.930  1.00  0.00            
ATOM   1532  CG2 VAL    99      63.250 122.200  67.370  1.00  0.00            
ATOM   1533 1HG2 VAL    99      64.340 122.150  67.340  1.00  0.00            
ATOM   1534 2HG2 VAL    99      62.880 121.430  68.050  1.00  0.00            
ATOM   1535 3HG2 VAL    99      62.890 122.020  66.360  1.00  0.00            
ATOM   1536  C   VAL    99      60.820 125.140  68.120  1.00  0.00            
ATOM   1537  O   VAL    99      60.450 125.770  67.120  1.00  0.00            
ATOM   1538  N   THR   100      60.960 125.730  69.310  1.00  0.00            
ATOM   1539  H   THR   100      61.300 125.170  70.080  1.00  0.00            
ATOM   1540  CA  THR   100      60.960 127.190  69.500  1.00  0.00            
ATOM   1541  HA  THR   100      60.000 127.550  69.110  1.00  0.00            
ATOM   1542  CB  THR   100      61.040 127.610  70.980  1.00  0.00            
ATOM   1543  HB  THR   100      60.730 128.660  71.040  1.00  0.00            
ATOM   1544  CG2 THR   100      60.150 126.780  71.890  1.00  0.00            
ATOM   1545 1HG2 THR   100      60.140 127.220  72.890  1.00  0.00            
ATOM   1546 2HG2 THR   100      59.130 126.770  71.500  1.00  0.00            
ATOM   1547 3HG2 THR   100      60.520 125.760  71.970  1.00  0.00            
ATOM   1548  OG1 THR   100      62.350 127.520  71.500  1.00  0.00            
ATOM   1549  HG1 THR   100      62.290 127.770  72.430  1.00  0.00            
ATOM   1550  C   THR   100      62.080 127.860  68.700  1.00  0.00            
ATOM   1551  O   THR   100      63.190 127.330  68.570  1.00  0.00            
ATOM   1552  N   ALA   101      61.840 129.080  68.200  1.00  0.00            
ATOM   1553  H   ALA   101      60.910 129.470  68.290  1.00  0.00            
ATOM   1554  CA  ALA   101      62.860 129.840  67.500  1.00  0.00            
ATOM   1555  HA  ALA   101      63.280 129.220  66.710  1.00  0.00            
ATOM   1556  CB  ALA   101      62.200 131.050  66.850  1.00  0.00            
ATOM   1557  HB1 ALA   101      62.950 131.650  66.330  1.00  0.00            
ATOM   1558  HB2 ALA   101      61.460 130.720  66.120  1.00  0.00            
ATOM   1559  HB3 ALA   101      61.710 131.660  67.610  1.00  0.00            
ATOM   1560  C   ALA   101      64.040 130.250  68.420  1.00  0.00            
ATOM   1561  O   ALA   101      65.170 130.360  67.950  1.00  0.00            
ATOM   1562  N   GLN   102      63.800 130.400  69.730  1.00  0.00            
ATOM   1563  H   GLN   102      62.850 130.290  70.060  1.00  0.00            
ATOM   1564  CA  GLN   102      64.850 130.670  70.710  1.00  0.00            
ATOM   1565  HA  GLN   102      65.400 131.550  70.390  1.00  0.00            
ATOM   1566  CB  GLN   102      64.190 130.970  72.070  1.00  0.00            
ATOM   1567  HB1 GLN   102      63.760 130.050  72.460  1.00  0.00            
ATOM   1568  HB2 GLN   102      63.380 131.690  71.940  1.00  0.00            
ATOM   1569  CG  GLN   102      65.190 131.560  73.080  1.00  0.00            
ATOM   1570  HG1 GLN   102      65.480 132.550  72.730  1.00  0.00            
ATOM   1571  HG2 GLN   102      66.090 130.940  73.120  1.00  0.00            
ATOM   1572  CD  GLN   102      64.640 131.680  74.500  1.00  0.00            
ATOM   1573  OE1 GLN   102      63.840 130.880  74.970  1.00  0.00            
ATOM   1574  NE2 GLN   102      65.080 132.670  75.240  1.00  0.00            
ATOM   1575 1HE2 GLN   102      65.740 133.330  74.850  1.00  0.00            
ATOM   1576 2HE2 GLN   102      64.750 132.750  76.190  1.00  0.00            
ATOM   1577  C   GLN   102      65.840 129.500  70.820  1.00  0.00            
ATOM   1578  O   GLN   102      67.050 129.700  70.690  1.00  0.00            
ATOM   1579  N   ASN   103      65.370 128.260  70.990  1.00  0.00            
ATOM   1580  H   ASN   103      64.370 128.120  71.080  1.00  0.00            
ATOM   1581  CA  ASN   103      66.250 127.100  71.120  1.00  0.00            
ATOM   1582  HA  ASN   103      67.040 127.330  71.840  1.00  0.00            
ATOM   1583  CB  ASN   103      65.460 125.900  71.660  1.00  0.00            
ATOM   1584  HB1 ASN   103      66.090 125.010  71.630  1.00  0.00            
ATOM   1585  HB2 ASN   103      64.600 125.720  71.020  1.00  0.00            
ATOM   1586  CG  ASN   103      64.950 126.060  73.080  1.00  0.00            
ATOM   1587  OD1 ASN   103      65.000 127.120  73.700  1.00  0.00            
ATOM   1588  ND2 ASN   103      64.410 125.020  73.660  1.00  0.00            
ATOM   1589 1HD2 ASN   103      64.460 124.110  73.230  1.00  0.00            
ATOM   1590 2HD2 ASN   103      64.060 125.130  74.610  1.00  0.00            
ATOM   1591  C   ASN   103      66.960 126.790  69.780  1.00  0.00            
ATOM   1592  O   ASN   103      68.100 126.310  69.780  1.00  0.00            
ATOM   1593  N   ALA   104      66.330 127.130  68.650  1.00  0.00            
ATOM   1594  H   ALA   104      65.380 127.470  68.710  1.00  0.00            
ATOM   1595  CA  ALA   104      66.970 127.120  67.330  1.00  0.00            
ATOM   1596  HA  ALA   104      67.360 126.120  67.140  1.00  0.00            
ATOM   1597  CB  ALA   104      65.890 127.430  66.280  1.00  0.00            
ATOM   1598  HB1 ALA   104      66.300 127.310  65.280  1.00  0.00            
ATOM   1599  HB2 ALA   104      65.040 126.760  66.400  1.00  0.00            
ATOM   1600  HB3 ALA   104      65.540 128.450  66.380  1.00  0.00            
ATOM   1601  C   ALA   104      68.140 128.120  67.240  1.00  0.00            
ATOM   1602  O   ALA   104      69.250 127.750  66.840  1.00  0.00            
ATOM   1603  N   TYR   105      67.920 129.380  67.620  1.00  0.00            
ATOM   1604  H   TYR   105      67.000 129.640  67.930  1.00  0.00            
ATOM   1605  CA  TYR   105      68.930 130.440  67.530  1.00  0.00            
ATOM   1606  HA  TYR   105      69.390 130.380  66.540  1.00  0.00            
ATOM   1607  CB  TYR   105      68.210 131.800  67.610  1.00  0.00            
ATOM   1608  HB1 TYR   105      67.920 131.990  68.650  1.00  0.00            
ATOM   1609  HB2 TYR   105      67.290 131.750  67.030  1.00  0.00            
ATOM   1610  CG  TYR   105      69.000 132.980  67.080  1.00  0.00            
ATOM   1611  CD1 TYR   105      69.440 134.000  67.950  1.00  0.00            
ATOM   1612  HD1 TYR   105      69.210 133.940  69.000  1.00  0.00            
ATOM   1613  CE1 TYR   105      70.130 135.120  67.440  1.00  0.00            
ATOM   1614  HE1 TYR   105      70.440 135.910  68.100  1.00  0.00            
ATOM   1615  CZ  TYR   105      70.380 135.230  66.050  1.00  0.00            
ATOM   1616  OH  TYR   105      71.020 136.330  65.560  1.00  0.00            
ATOM   1617  HH  TYR   105      71.020 136.350  64.600  1.00  0.00            
ATOM   1618  CE2 TYR   105      69.940 134.210  65.180  1.00  0.00            
ATOM   1619  HE2 TYR   105      70.130 134.290  64.120  1.00  0.00            
ATOM   1620  CD2 TYR   105      69.260 133.090  65.690  1.00  0.00            
ATOM   1621  HD2 TYR   105      68.920 132.310  65.020  1.00  0.00            
ATOM   1622  C   TYR   105      70.050 130.280  68.570  1.00  0.00            
ATOM   1623  O   TYR   105      71.210 130.580  68.270  1.00  0.00            
ATOM   1624  N   ALA   106      69.760 129.720  69.740  1.00  0.00            
ATOM   1625  H   ALA   106      68.780 129.600  69.980  1.00  0.00            
ATOM   1626  CA  ALA   106      70.760 129.310  70.730  1.00  0.00            
ATOM   1627  HA  ALA   106      71.390 130.170  70.980  1.00  0.00            
ATOM   1628  CB  ALA   106      70.030 128.870  72.010  1.00  0.00            
ATOM   1629  HB1 ALA   106      70.760 128.600  72.770  1.00  0.00            
ATOM   1630  HB2 ALA   106      69.420 129.690  72.380  1.00  0.00            
ATOM   1631  HB3 ALA   106      69.390 128.010  71.800  1.00  0.00            
ATOM   1632  C   ALA   106      71.690 128.210  70.190  1.00  0.00            
ATOM   1633  O   ALA   106      72.910 128.330  70.280  1.00  0.00            
ATOM   1634  N   HIS   107      71.130 127.170  69.560  1.00  0.00            
ATOM   1635  H   HIS   107      70.120 127.110  69.530  1.00  0.00            
ATOM   1636  CA  HIS   107      71.920 126.090  68.960  1.00  0.00            
ATOM   1637  HA  HIS   107      72.590 125.680  69.710  1.00  0.00            
ATOM   1638  CB  HIS   107      70.990 124.970  68.490  1.00  0.00            
ATOM   1639  HB1 HIS   107      70.350 125.320  67.690  1.00  0.00            
ATOM   1640  HB2 HIS   107      70.350 124.670  69.330  1.00  0.00            
ATOM   1641  CG  HIS   107      71.730 123.740  68.040  1.00  0.00            
ATOM   1642  ND1 HIS   107      72.320 122.800  68.880  1.00  0.00            
ATOM   1643  CE1 HIS   107      72.960 121.940  68.080  1.00  0.00            
ATOM   1644  HE1 HIS   107      73.560 121.110  68.430  1.00  0.00            
ATOM   1645  NE2 HIS   107      72.780 122.270  66.800  1.00  0.00            
ATOM   1646  HE2 HIS   107      73.210 121.810  66.010  1.00  0.00            
ATOM   1647  CD2 HIS   107      72.020 123.420  66.750  1.00  0.00            
ATOM   1648  HD2 HIS   107      71.730 123.970  65.860  1.00  0.00            
ATOM   1649  C   HIS   107      72.810 126.600  67.810  1.00  0.00            
ATOM   1650  O   HIS   107      73.990 126.250  67.730  1.00  0.00            
ATOM   1651  N   GLY   108      72.280 127.500  66.960  1.00  0.00            
ATOM   1652  H   GLY   108      71.310 127.750  67.090  1.00  0.00            
ATOM   1653  CA  GLY   108      73.030 128.130  65.870  1.00  0.00            
ATOM   1654  HA1 GLY   108      72.360 128.790  65.330  1.00  0.00            
ATOM   1655  HA2 GLY   108      73.390 127.360  65.190  1.00  0.00            
ATOM   1656  C   GLY   108      74.220 128.960  66.360  1.00  0.00            
ATOM   1657  O   GLY   108      75.320 128.850  65.810  1.00  0.00            
ATOM   1658  N   VAL   109      74.030 129.750  67.430  1.00  0.00            
ATOM   1659  H   VAL   109      73.100 129.810  67.810  1.00  0.00            
ATOM   1660  CA  VAL   109      75.100 130.510  68.090  1.00  0.00            
ATOM   1661  HA  VAL   109      75.590 131.140  67.350  1.00  0.00            
ATOM   1662  CB  VAL   109      74.500 131.440  69.170  1.00  0.00            
ATOM   1663  HB  VAL   109      73.710 130.910  69.700  1.00  0.00            
ATOM   1664  CG1 VAL   109      75.490 131.950  70.220  1.00  0.00            
ATOM   1665 1HG1 VAL   109      74.970 132.620  70.920  1.00  0.00            
ATOM   1666 2HG1 VAL   109      75.890 131.120  70.810  1.00  0.00            
ATOM   1667 3HG1 VAL   109      76.300 132.490  69.750  1.00  0.00            
ATOM   1668  CG2 VAL   109      73.890 132.680  68.490  1.00  0.00            
ATOM   1669 1HG2 VAL   109      73.460 133.350  69.230  1.00  0.00            
ATOM   1670 2HG2 VAL   109      74.660 133.220  67.940  1.00  0.00            
ATOM   1671 3HG2 VAL   109      73.110 132.380  67.790  1.00  0.00            
ATOM   1672  C   VAL   109      76.200 129.600  68.660  1.00  0.00            
ATOM   1673  O   VAL   109      77.370 129.950  68.580  1.00  0.00            
ATOM   1674  N   ASN   110      75.840 128.410  69.160  1.00  0.00            
ATOM   1675  H   ASN   110      74.860 128.190  69.210  1.00  0.00            
ATOM   1676  CA  ASN   110      76.800 127.420  69.660  1.00  0.00            
ATOM   1677  HA  ASN   110      77.500 127.940  70.320  1.00  0.00            
ATOM   1678  CB  ASN   110      76.020 126.390  70.520  1.00  0.00            
ATOM   1679  HB1 ASN   110      75.460 125.720  69.880  1.00  0.00            
ATOM   1680  HB2 ASN   110      75.310 126.920  71.150  1.00  0.00            
ATOM   1681  CG  ASN   110      76.910 125.570  71.440  1.00  0.00            
ATOM   1682  OD1 ASN   110      78.120 125.650  71.440  1.00  0.00            
ATOM   1683  ND2 ASN   110      76.300 124.750  72.260  1.00  0.00            
ATOM   1684 1HD2 ASN   110      75.300 124.640  72.240  1.00  0.00            
ATOM   1685 2HD2 ASN   110      76.850 124.220  72.920  1.00  0.00            
ATOM   1686  C   ASN   110      77.630 126.790  68.530  1.00  0.00            
ATOM   1687  O   ASN   110      78.840 126.970  68.480  1.00  0.00            
ATOM   1688  N   ILE   111      76.980 126.120  67.560  1.00  0.00            
ATOM   1689  H   ILE   111      75.970 126.040  67.620  1.00  0.00            
ATOM   1690  CA  ILE   111      77.680 125.390  66.480  1.00  0.00            
ATOM   1691  HA  ILE   111      78.450 124.800  66.970  1.00  0.00            
ATOM   1692  CB  ILE   111      76.770 124.380  65.750  1.00  0.00            
ATOM   1693  HB  ILE   111      77.420 123.770  65.120  1.00  0.00            
ATOM   1694  CG2 ILE   111      76.100 123.420  66.760  1.00  0.00            
ATOM   1695 1HG2 ILE   111      75.640 122.590  66.230  1.00  0.00            
ATOM   1696 2HG2 ILE   111      76.860 123.020  67.430  1.00  0.00            
ATOM   1697 3HG2 ILE   111      75.340 123.940  67.340  1.00  0.00            
ATOM   1698  CG1 ILE   111      75.740 125.080  64.830  1.00  0.00            
ATOM   1699 1HG1 ILE   111      76.270 125.740  64.140  1.00  0.00            
ATOM   1700 2HG1 ILE   111      75.050 125.680  65.420  1.00  0.00            
ATOM   1701  CD  ILE   111      74.940 124.100  63.970  1.00  0.00            
ATOM   1702  HD1 ILE   111      74.440 124.650  63.180  1.00  0.00            
ATOM   1703  HD2 ILE   111      75.610 123.360  63.520  1.00  0.00            
ATOM   1704  HD3 ILE   111      74.190 123.590  64.580  1.00  0.00            
ATOM   1705  C   ILE   111      78.430 126.280  65.480  1.00  0.00            
ATOM   1706  O   ILE   111      79.220 125.780  64.680  1.00  0.00            
ATOM   1707  N   THR   112      78.220 127.600  65.530  1.00  0.00            
ATOM   1708  H   THR   112      77.520 127.940  66.170  1.00  0.00            
ATOM   1709  CA  THR   112      79.040 128.560  64.790  1.00  0.00            
ATOM   1710  HA  THR   112      79.050 128.290  63.730  1.00  0.00            
ATOM   1711  CB  THR   112      78.440 129.970  64.910  1.00  0.00            
ATOM   1712  HB  THR   112      78.300 130.220  65.960  1.00  0.00            
ATOM   1713  CG2 THR   112      79.310 131.040  64.250  1.00  0.00            
ATOM   1714 1HG2 THR   112      78.730 131.960  64.170  1.00  0.00            
ATOM   1715 2HG2 THR   112      80.190 131.230  64.860  1.00  0.00            
ATOM   1716 3HG2 THR   112      79.630 130.710  63.260  1.00  0.00            
ATOM   1717  OG1 THR   112      77.190 130.010  64.250  1.00  0.00            
ATOM   1718  HG1 THR   112      76.590 129.460  64.760  1.00  0.00            
ATOM   1719  C   THR   112      80.490 128.560  65.270  1.00  0.00            
ATOM   1720  O   THR   112      81.410 128.660  64.450  1.00  0.00            
ATOM   1721  N   ASN   113      80.730 128.400  66.580  1.00  0.00            
ATOM   1722  H   ASN   113      79.940 128.250  67.200  1.00  0.00            
ATOM   1723  CA  ASN   113      82.080 128.350  67.160  1.00  0.00            
ATOM   1724  HA  ASN   113      82.710 129.080  66.660  1.00  0.00            
ATOM   1725  CB  ASN   113      81.990 128.710  68.650  1.00  0.00            
ATOM   1726  HB1 ASN   113      82.970 128.590  69.110  1.00  0.00            
ATOM   1727  HB2 ASN   113      81.310 128.020  69.150  1.00  0.00            
ATOM   1728  CG  ASN   113      81.550 130.140  68.910  1.00  0.00            
ATOM   1729  OD1 ASN   113      82.040 131.090  68.310  1.00  0.00            
ATOM   1730  ND2 ASN   113      80.640 130.370  69.840  1.00  0.00            
ATOM   1731 1HD2 ASN   113      80.230 129.620  70.370  1.00  0.00            
ATOM   1732 2HD2 ASN   113      80.440 131.330  70.070  1.00  0.00            
ATOM   1733  C   ASN   113      82.760 126.980  66.960  1.00  0.00            
ATOM   1734  O   ASN   113      83.970 126.860  67.130  1.00  0.00            
ATOM   1735  N   TRP   114      81.990 125.930  66.630  1.00  0.00            
ATOM   1736  H   TRP   114      81.020 126.110  66.430  1.00  0.00            
ATOM   1737  CA  TRP   114      82.460 124.550  66.500  1.00  0.00            
ATOM   1738  HA  TRP   114      83.150 124.310  67.310  1.00  0.00            
ATOM   1739  CB  TRP   114      81.250 123.620  66.610  1.00  0.00            
ATOM   1740  HB1 TRP   114      81.570 122.630  66.290  1.00  0.00            
ATOM   1741  HB2 TRP   114      80.500 123.960  65.900  1.00  0.00            
ATOM   1742  CG  TRP   114      80.570 123.440  67.920  1.00  0.00            
ATOM   1743  CD1 TRP   114      80.540 124.290  68.970  1.00  0.00            
ATOM   1744  HD1 TRP   114      81.020 125.260  69.020  1.00  0.00            
ATOM   1745  NE1 TRP   114      79.760 123.750  69.980  1.00  0.00            
ATOM   1746  HE1 TRP   114      79.520 124.260  70.820  1.00  0.00            
ATOM   1747  CE2 TRP   114      79.270 122.510  69.630  1.00  0.00            
ATOM   1748  CZ2 TRP   114      78.480 121.570  70.290  1.00  0.00            
ATOM   1749  HZ2 TRP   114      78.150 121.750  71.310  1.00  0.00            
ATOM   1750  CH2 TRP   114      78.110 120.400  69.610  1.00  0.00            
ATOM   1751  HH2 TRP   114      77.520 119.640  70.100  1.00  0.00            
ATOM   1752  CZ3 TRP   114      78.540 120.180  68.290  1.00  0.00            
ATOM   1753  HZ3 TRP   114      78.260 119.270  67.780  1.00  0.00            
ATOM   1754  CE3 TRP   114      79.350 121.130  67.650  1.00  0.00            
ATOM   1755  HE3 TRP   114      79.690 120.950  66.640  1.00  0.00            
ATOM   1756  CD2 TRP   114      79.740 122.310  68.300  1.00  0.00            
ATOM   1757  C   TRP   114      83.180 124.280  65.170  1.00  0.00            
ATOM   1758  O   TRP   114      82.950 124.960  64.170  1.00  0.00            
ATOM   1759  N   LYS   115      83.990 123.220  65.140  1.00  0.00            
ATOM   1760  H   LYS   115      84.090 122.670  65.980  1.00  0.00            
ATOM   1761  CA  LYS   115      84.640 122.730  63.910  1.00  0.00            
ATOM   1762  HA  LYS   115      84.850 123.580  63.270  1.00  0.00            
ATOM   1763  CB  LYS   115      86.000 122.080  64.240  1.00  0.00            
ATOM   1764  HB1 LYS   115      86.430 121.650  63.340  1.00  0.00            
ATOM   1765  HB2 LYS   115      85.850 121.280  64.970  1.00  0.00            
ATOM   1766  CG  LYS   115      86.970 123.110  64.820  1.00  0.00            
ATOM   1767  HG1 LYS   115      86.590 123.450  65.790  1.00  0.00            
ATOM   1768  HG2 LYS   115      87.020 123.970  64.150  1.00  0.00            
ATOM   1769  CD  LYS   115      88.380 122.540  64.990  1.00  0.00            
ATOM   1770  HD1 LYS   115      88.850 122.440  64.010  1.00  0.00            
ATOM   1771  HD2 LYS   115      88.330 121.560  65.470  1.00  0.00            
ATOM   1772  CE  LYS   115      89.170 123.510  65.870  1.00  0.00            
ATOM   1773  HE1 LYS   115      88.750 123.480  66.870  1.00  0.00            
ATOM   1774  HE2 LYS   115      89.050 124.520  65.490  1.00  0.00            
ATOM   1775  NZ  LYS   115      90.610 123.160  65.920  1.00  0.00            
ATOM   1776  HZ1 LYS   115      91.030 123.610  66.720  1.00  0.00            
ATOM   1777  HZ2 LYS   115      90.740 122.160  65.990  1.00  0.00            
ATOM   1778  HZ3 LYS   115      91.080 123.490  65.090  1.00  0.00            
ATOM   1779  C   LYS   115      83.730 121.810  63.090  1.00  0.00            
ATOM   1780  O   LYS   115      82.700 121.320  63.580  1.00  0.00            
ATOM   1781  N   TRP   116      84.080 121.620  61.830  1.00  0.00            
ATOM   1782  H   TRP   116      84.940 122.050  61.520  1.00  0.00            
ATOM   1783  CA  TRP   116      83.310 120.880  60.820  1.00  0.00            
ATOM   1784  HA  TRP   116      82.570 120.260  61.340  1.00  0.00            
ATOM   1785  CB  TRP   116      82.540 121.870  59.930  1.00  0.00            
ATOM   1786  HB1 TRP   116      82.030 121.300  59.150  1.00  0.00            
ATOM   1787  HB2 TRP   116      83.260 122.520  59.430  1.00  0.00            
ATOM   1788  CG  TRP   116      81.500 122.720  60.600  1.00  0.00            
ATOM   1789  CD1 TRP   116      81.720 123.910  61.220  1.00  0.00            
ATOM   1790  HD1 TRP   116      82.680 124.380  61.350  1.00  0.00            
ATOM   1791  NE1 TRP   116      80.520 124.440  61.640  1.00  0.00            
ATOM   1792  HE1 TRP   116      80.440 125.330  62.120  1.00  0.00            
ATOM   1793  CE2 TRP   116      79.460 123.610  61.350  1.00  0.00            
ATOM   1794  CZ2 TRP   116      78.080 123.690  61.580  1.00  0.00            
ATOM   1795  HZ2 TRP   116      77.660 124.570  62.040  1.00  0.00            
ATOM   1796  CH2 TRP   116      77.250 122.620  61.200  1.00  0.00            
ATOM   1797  HH2 TRP   116      76.180 122.680  61.340  1.00  0.00            
ATOM   1798  CZ3 TRP   116      77.820 121.460  60.640  1.00  0.00            
ATOM   1799  HZ3 TRP   116      77.190 120.630  60.350  1.00  0.00            
ATOM   1800  CE3 TRP   116      79.210 121.380  60.420  1.00  0.00            
ATOM   1801  HE3 TRP   116      79.640 120.500  59.980  1.00  0.00            
ATOM   1802  CD2 TRP   116      80.060 122.470  60.740  1.00  0.00            
ATOM   1803  C   TRP   116      84.210 119.910  60.040  1.00  0.00            
ATOM   1804  O   TRP   116      84.200 119.860  58.800  1.00  0.00            
ATOM   1805  N   GLU   117      85.040 119.150  60.760  1.00  0.00            
ATOM   1806  H   GLU   117      85.010 119.220  61.760  1.00  0.00            
ATOM   1807  CA  GLU   117      86.030 118.250  60.170  1.00  0.00            
ATOM   1808  HA  GLU   117      86.330 118.640  59.200  1.00  0.00            
ATOM   1809  CB  GLU   117      87.300 118.200  61.030  1.00  0.00            
ATOM   1810  HB1 GLU   117      88.030 117.550  60.560  1.00  0.00            
ATOM   1811  HB2 GLU   117      87.030 117.770  61.990  1.00  0.00            
ATOM   1812  CG  GLU   117      87.940 119.590  61.240  1.00  0.00            
ATOM   1813  HG1 GLU   117      87.170 120.360  61.300  1.00  0.00            
ATOM   1814  HG2 GLU   117      88.540 119.820  60.360  1.00  0.00            
ATOM   1815  CD  GLU   117      88.780 119.710  62.510  1.00  0.00            
ATOM   1816  OE1 GLU   117      89.820 120.410  62.440  1.00  0.00            
ATOM   1817  OE2 GLU   117      88.370 119.180  63.570  1.00  0.00            
ATOM   1818  C   GLU   117      85.420 116.850  59.950  1.00  0.00            
ATOM   1819  O   GLU   117      84.720 116.320  60.810  1.00  0.00            
ATOM   1820  N   ASP   118      85.700 116.260  58.780  1.00  0.00            
ATOM   1821  H   ASP   118      86.230 116.780  58.090  1.00  0.00            
ATOM   1822  CA  ASP   118      85.120 115.000  58.340  1.00  0.00            
ATOM   1823  HA  ASP   118      84.790 114.430  59.210  1.00  0.00            
ATOM   1824  CB  ASP   118      83.890 115.290  57.480  1.00  0.00            
ATOM   1825  HB1 ASP   118      84.190 115.670  56.500  1.00  0.00            
ATOM   1826  HB2 ASP   118      83.280 116.050  57.960  1.00  0.00            
ATOM   1827  CG  ASP   118      83.050 114.030  57.320  1.00  0.00            
ATOM   1828  OD1 ASP   118      82.310 113.690  58.270  1.00  0.00            
ATOM   1829  OD2 ASP   118      83.120 113.380  56.250  1.00  0.00            
ATOM   1830  C   ASP   118      86.200 114.170  57.630  1.00  0.00            
ATOM   1831  O   ASP   118      86.460 114.340  56.440  1.00  0.00            
ATOM   1832  N   ASN   119      86.860 113.330  58.420  1.00  0.00            
ATOM   1833  H   ASN   119      86.500 113.210  59.360  1.00  0.00            
ATOM   1834  CA  ASN   119      88.100 112.620  58.120  1.00  0.00            
ATOM   1835  HA  ASN   119      88.310 112.680  57.050  1.00  0.00            
ATOM   1836  CB  ASN   119      89.270 113.260  58.910  1.00  0.00            
ATOM   1837  HB1 ASN   119      90.160 112.660  58.740  1.00  0.00            
ATOM   1838  HB2 ASN   119      89.030 113.210  59.970  1.00  0.00            
ATOM   1839  CG  ASN   119      89.630 114.700  58.620  1.00  0.00            
ATOM   1840  OD1 ASN   119      89.050 115.400  57.810  1.00  0.00            
ATOM   1841  ND2 ASN   119      90.630 115.200  59.300  1.00  0.00            
ATOM   1842 1HD2 ASN   119      91.060 114.640  60.030  1.00  0.00            
ATOM   1843 2HD2 ASN   119      90.920 116.140  59.060  1.00  0.00            
ATOM   1844  C   ASN   119      87.930 111.150  58.530  1.00  0.00            
ATOM   1845  O   ASN   119      88.290 110.760  59.640  1.00  0.00            
ATOM   1846  N   HIS   120      87.410 110.310  57.640  1.00  0.00            
ATOM   1847  H   HIS   120      87.100 110.710  56.770  1.00  0.00            
ATOM   1848  CA  HIS   120      87.050 108.900  57.890  1.00  0.00            
ATOM   1849  HA  HIS   120      86.930 108.750  58.970  1.00  0.00            
ATOM   1850  CB  HIS   120      85.690 108.610  57.240  1.00  0.00            
ATOM   1851  HB1 HIS   120      85.470 107.540  57.330  1.00  0.00            
ATOM   1852  HB2 HIS   120      85.730 108.850  56.180  1.00  0.00            
ATOM   1853  CG  HIS   120      84.560 109.360  57.870  1.00  0.00            
ATOM   1854  ND1 HIS   120      83.610 108.800  58.720  1.00  0.00            
ATOM   1855  CE1 HIS   120      82.780 109.800  59.040  1.00  0.00            
ATOM   1856  HE1 HIS   120      81.910 109.680  59.670  1.00  0.00            
ATOM   1857  NE2 HIS   120      83.160 110.950  58.460  1.00  0.00            
ATOM   1858  HE2 HIS   120      82.710 111.840  58.540  1.00  0.00            
ATOM   1859  CD2 HIS   120      84.280 110.690  57.710  1.00  0.00            
ATOM   1860  HD2 HIS   120      84.830 111.390  57.100  1.00  0.00            
ATOM   1861  C   HIS   120      88.080 107.880  57.410  1.00  0.00            
ATOM   1862  O   HIS   120      88.010 106.720  57.810  1.00  0.00            
ATOM   1863  N   VAL   121      89.020 108.290  56.560  1.00  0.00            
ATOM   1864  H   VAL   121      89.020 109.270  56.320  1.00  0.00            
ATOM   1865  CA  VAL   121      89.990 107.410  55.880  1.00  0.00            
ATOM   1866  HA  VAL   121      89.450 106.790  55.180  1.00  0.00            
ATOM   1867  CB  VAL   121      91.010 108.260  55.090  1.00  0.00            
ATOM   1868  HB  VAL   121      91.510 108.950  55.770  1.00  0.00            
ATOM   1869  CG1 VAL   121      92.070 107.410  54.390  1.00  0.00            
ATOM   1870 1HG1 VAL   121      92.730 108.050  53.800  1.00  0.00            
ATOM   1871 2HG1 VAL   121      92.690 106.900  55.130  1.00  0.00            
ATOM   1872 3HG1 VAL   121      91.590 106.670  53.740  1.00  0.00            
ATOM   1873  CG2 VAL   121      90.290 109.080  54.010  1.00  0.00            
ATOM   1874 1HG2 VAL   121      91.030 109.630  53.420  1.00  0.00            
ATOM   1875 2HG2 VAL   121      89.730 108.420  53.350  1.00  0.00            
ATOM   1876 3HG2 VAL   121      89.610 109.800  54.460  1.00  0.00            
ATOM   1877  C   VAL   121      90.710 106.470  56.860  1.00  0.00            
ATOM   1878  O   VAL   121      90.790 105.280  56.590  1.00  0.00            
ATOM   1879  N   THR   122      91.140 106.960  58.020  1.00  0.00            
ATOM   1880  H   THR   122      91.050 107.950  58.190  1.00  0.00            
ATOM   1881  CA  THR   122      91.860 106.170  59.040  1.00  0.00            
ATOM   1882  HA  THR   122      92.710 105.680  58.570  1.00  0.00            
ATOM   1883  CB  THR   122      92.410 107.130  60.110  1.00  0.00            
ATOM   1884  HB  THR   122      91.580 107.600  60.640  1.00  0.00            
ATOM   1885  CG2 THR   122      93.320 106.450  61.130  1.00  0.00            
ATOM   1886 1HG2 THR   122      93.710 107.190  61.830  1.00  0.00            
ATOM   1887 2HG2 THR   122      92.770 105.690  61.680  1.00  0.00            
ATOM   1888 3HG2 THR   122      94.160 105.970  60.620  1.00  0.00            
ATOM   1889  OG1 THR   122      93.180 108.120  59.470  1.00  0.00            
ATOM   1890  HG1 THR   122      93.060 108.960  59.920  1.00  0.00            
ATOM   1891  C   THR   122      90.990 105.080  59.670  1.00  0.00            
ATOM   1892  O   THR   122      91.470 103.980  59.940  1.00  0.00            
ATOM   1893  N   LEU   123      89.680 105.330  59.860  1.00  0.00            
ATOM   1894  H   LEU   123      89.320 106.200  59.510  1.00  0.00            
ATOM   1895  CA  LEU   123      88.710 104.330  60.330  1.00  0.00            
ATOM   1896  HA  LEU   123      89.140 103.810  61.190  1.00  0.00            
ATOM   1897  CB  LEU   123      87.440 105.070  60.800  1.00  0.00            
ATOM   1898  HB1 LEU   123      87.100 105.730  60.000  1.00  0.00            
ATOM   1899  HB2 LEU   123      87.690 105.680  61.660  1.00  0.00            
ATOM   1900  CG  LEU   123      86.240 104.160  61.160  1.00  0.00            
ATOM   1901  HG  LEU   123      85.930 103.600  60.290  1.00  0.00            
ATOM   1902  CD1 LEU   123      86.590 103.180  62.280  1.00  0.00            
ATOM   1903 1HD1 LEU   123      85.700 102.640  62.590  1.00  0.00            
ATOM   1904 2HD1 LEU   123      87.320 102.450  61.920  1.00  0.00            
ATOM   1905 3HD1 LEU   123      87.010 103.710  63.140  1.00  0.00            
ATOM   1906  CD2 LEU   123      85.070 105.030  61.620  1.00  0.00            
ATOM   1907 1HD2 LEU   123      84.220 104.390  61.870  1.00  0.00            
ATOM   1908 2HD2 LEU   123      85.350 105.610  62.500  1.00  0.00            
ATOM   1909 3HD2 LEU   123      84.770 105.700  60.820  1.00  0.00            
ATOM   1910  C   LEU   123      88.430 103.280  59.250  1.00  0.00            
ATOM   1911  O   LEU   123      88.470 102.080  59.510  1.00  0.00            
ATOM   1912  N   LEU   124      88.200 103.730  58.010  1.00  0.00            
ATOM   1913  H   LEU   124      88.200 104.730  57.870  1.00  0.00            
ATOM   1914  CA  LEU   124      87.960 102.850  56.870  1.00  0.00            
ATOM   1915  HA  LEU   124      87.140 102.170  57.110  1.00  0.00            
ATOM   1916  CB  LEU   124      87.540 103.730  55.670  1.00  0.00            
ATOM   1917  HB1 LEU   124      87.440 103.100  54.790  1.00  0.00            
ATOM   1918  HB2 LEU   124      88.340 104.450  55.490  1.00  0.00            
ATOM   1919  CG  LEU   124      86.220 104.510  55.880  1.00  0.00            
ATOM   1920  HG  LEU   124      86.260 105.070  56.820  1.00  0.00            
ATOM   1921  CD1 LEU   124      86.010 105.510  54.750  1.00  0.00            
ATOM   1922 1HD1 LEU   124      85.120 106.110  54.950  1.00  0.00            
ATOM   1923 2HD1 LEU   124      86.870 106.170  54.670  1.00  0.00            
ATOM   1924 3HD1 LEU   124      85.870 104.970  53.810  1.00  0.00            
ATOM   1925  CD2 LEU   124      84.990 103.590  55.940  1.00  0.00            
ATOM   1926 1HD2 LEU   124      84.090 104.200  56.050  1.00  0.00            
ATOM   1927 2HD2 LEU   124      84.920 103.010  55.020  1.00  0.00            
ATOM   1928 3HD2 LEU   124      85.060 102.920  56.800  1.00  0.00            
ATOM   1929  C   LEU   124      89.180 101.960  56.560  1.00  0.00            
ATOM   1930  O   LEU   124      89.020 100.790  56.200  1.00  0.00            
ATOM   1931  N   ILE   125      90.400 102.460  56.770  1.00  0.00            
ATOM   1932  H   ILE   125      90.470 103.450  56.990  1.00  0.00            
ATOM   1933  CA  ILE   125      91.650 101.690  56.690  1.00  0.00            
ATOM   1934  HA  ILE   125      91.640 101.120  55.760  1.00  0.00            
ATOM   1935  CB  ILE   125      92.870 102.650  56.620  1.00  0.00            
ATOM   1936  HB  ILE   125      92.720 103.450  57.350  1.00  0.00            
ATOM   1937  CG2 ILE   125      94.230 101.990  56.920  1.00  0.00            
ATOM   1938 1HG2 ILE   125      95.000 102.750  57.010  1.00  0.00            
ATOM   1939 2HG2 ILE   125      94.210 101.460  57.880  1.00  0.00            
ATOM   1940 3HG2 ILE   125      94.490 101.300  56.120  1.00  0.00            
ATOM   1941  CG1 ILE   125      92.920 103.260  55.200  1.00  0.00            
ATOM   1942 1HG1 ILE   125      91.960 103.730  54.980  1.00  0.00            
ATOM   1943 2HG1 ILE   125      93.060 102.460  54.470  1.00  0.00            
ATOM   1944  CD  ILE   125      94.010 104.310  54.990  1.00  0.00            
ATOM   1945  HD1 ILE   125      93.840 104.810  54.040  1.00  0.00            
ATOM   1946  HD2 ILE   125      93.950 105.050  55.790  1.00  0.00            
ATOM   1947  HD3 ILE   125      94.990 103.850  54.980  1.00  0.00            
ATOM   1948  C   ILE   125      91.740 100.630  57.810  1.00  0.00            
ATOM   1949  O   ILE   125      92.180  99.520  57.510  1.00  0.00            
ATOM   1950  N   ASN   126      91.280 100.900  59.040  1.00  0.00            
ATOM   1951  H   ASN   126      90.920 101.830  59.230  1.00  0.00            
ATOM   1952  CA  ASN   126      91.180  99.870  60.080  1.00  0.00            
ATOM   1953  HA  ASN   126      92.150  99.390  60.190  1.00  0.00            
ATOM   1954  CB  ASN   126      90.800 100.470  61.450  1.00  0.00            
ATOM   1955  HB1 ASN   126      90.420  99.680  62.090  1.00  0.00            
ATOM   1956  HB2 ASN   126      90.000 101.210  61.340  1.00  0.00            
ATOM   1957  CG  ASN   126      91.960 101.110  62.200  1.00  0.00            
ATOM   1958  OD1 ASN   126      93.130 100.970  61.870  1.00  0.00            
ATOM   1959  ND2 ASN   126      91.680 101.790  63.290  1.00  0.00            
ATOM   1960 1HD2 ASN   126      90.720 101.830  63.620  1.00  0.00            
ATOM   1961 2HD2 ASN   126      92.430 102.150  63.850  1.00  0.00            
ATOM   1962  C   ASN   126      90.200  98.750  59.670  1.00  0.00            
ATOM   1963  O   ASN   126      90.560  97.570  59.780  1.00  0.00            
ATOM   1964  N   MET   127      89.030  99.080  59.110  1.00  0.00            
ATOM   1965  H   MET   127      88.790 100.060  59.050  1.00  0.00            
ATOM   1966  CA  MET   127      88.080  98.070  58.610  1.00  0.00            
ATOM   1967  HA  MET   127      87.800  97.420  59.440  1.00  0.00            
ATOM   1968  CB  MET   127      86.800  98.740  58.070  1.00  0.00            
ATOM   1969  HB1 MET   127      86.140  97.960  57.680  1.00  0.00            
ATOM   1970  HB2 MET   127      87.050  99.410  57.250  1.00  0.00            
ATOM   1971  CG  MET   127      86.040  99.530  59.150  1.00  0.00            
ATOM   1972  HG1 MET   127      86.690 100.310  59.540  1.00  0.00            
ATOM   1973  HG2 MET   127      85.790  98.860  59.970  1.00  0.00            
ATOM   1974  SD  MET   127      84.510 100.320  58.570  1.00  0.00            
ATOM   1975  CE  MET   127      83.380  98.900  58.600  1.00  0.00            
ATOM   1976  HE1 MET   127      82.380  99.230  58.310  1.00  0.00            
ATOM   1977  HE2 MET   127      83.730  98.130  57.920  1.00  0.00            
ATOM   1978  HE3 MET   127      83.340  98.500  59.610  1.00  0.00            
ATOM   1979  C   MET   127      88.700  97.180  57.520  1.00  0.00            
ATOM   1980  O   MET   127      88.560  95.960  57.570  1.00  0.00            
ATOM   1981  N   LEU   128      89.460  97.770  56.590  1.00  0.00            
ATOM   1982  H   LEU   128      89.510  98.780  56.590  1.00  0.00            
ATOM   1983  CA  LEU   128      90.130  97.040  55.500  1.00  0.00            
ATOM   1984  HA  LEU   128      89.390  96.440  54.990  1.00  0.00            
ATOM   1985  CB  LEU   128      90.730  98.060  54.510  1.00  0.00            
ATOM   1986  HB1 LEU   128      91.450  97.550  53.870  1.00  0.00            
ATOM   1987  HB2 LEU   128      91.270  98.820  55.070  1.00  0.00            
ATOM   1988  CG  LEU   128      89.680  98.740  53.610  1.00  0.00            
ATOM   1989  HG  LEU   128      88.850  99.110  54.210  1.00  0.00            
ATOM   1990  CD1 LEU   128      90.310  99.920  52.870  1.00  0.00            
ATOM   1991 1HD1 LEU   128      89.550 100.420  52.270  1.00  0.00            
ATOM   1992 2HD1 LEU   128      90.710 100.630  53.590  1.00  0.00            
ATOM   1993 3HD1 LEU   128      91.110  99.570  52.230  1.00  0.00            
ATOM   1994  CD2 LEU   128      89.140  97.770  52.560  1.00  0.00            
ATOM   1995 1HD2 LEU   128      88.490  98.290  51.850  1.00  0.00            
ATOM   1996 2HD2 LEU   128      89.970  97.300  52.030  1.00  0.00            
ATOM   1997 3HD2 LEU   128      88.550  96.990  53.050  1.00  0.00            
ATOM   1998  C   LEU   128      91.200  96.060  56.000  1.00  0.00            
ATOM   1999  O   LEU   128      91.240  94.920  55.520  1.00  0.00            
ATOM   2000  N   ARG   129      92.040  96.430  56.990  1.00  0.00            
ATOM   2001  H   ARG   129      91.960  97.360  57.370  1.00  0.00            
ATOM   2002  CA  ARG   129      92.970  95.450  57.580  1.00  0.00            
ATOM   2003  HA  ARG   129      93.440  94.910  56.760  1.00  0.00            
ATOM   2004  CB  ARG   129      94.110  96.070  58.400  1.00  0.00            
ATOM   2005  HB1 ARG   129      94.810  96.530  57.700  1.00  0.00            
ATOM   2006  HB2 ARG   129      94.660  95.250  58.880  1.00  0.00            
ATOM   2007  CG  ARG   129      93.720  97.090  59.470  1.00  0.00            
ATOM   2008  HG1 ARG   129      93.030  96.650  60.190  1.00  0.00            
ATOM   2009  HG2 ARG   129      93.270  97.960  59.000  1.00  0.00            
ATOM   2010  CD  ARG   129      95.000  97.520  60.180  1.00  0.00            
ATOM   2011  HD1 ARG   129      95.730  97.830  59.430  1.00  0.00            
ATOM   2012  HD2 ARG   129      95.380  96.640  60.710  1.00  0.00            
ATOM   2013  NE  ARG   129      94.850  98.610  61.150  1.00  0.00            
ATOM   2014  HE  ARG   129      94.010  99.190  61.140  1.00  0.00            
ATOM   2015  CZ  ARG   129      95.750  98.900  62.070  1.00  0.00            
ATOM   2016  NH1 ARG   129      96.860  98.240  62.170  1.00  0.00            
ATOM   2017 1HH1 ARG   129      97.080  97.580  61.430  1.00  0.00            
ATOM   2018 2HH1 ARG   129      97.530  98.480  62.880  1.00  0.00            
ATOM   2019  NH2 ARG   129      95.550  99.870  62.910  1.00  0.00            
ATOM   2020 1HH2 ARG   129      94.690 100.400  62.830  1.00  0.00            
ATOM   2021 2HH2 ARG   129      96.220 100.010  63.650  1.00  0.00            
ATOM   2022  C   ARG   129      92.250  94.360  58.370  1.00  0.00            
ATOM   2023  O   ARG   129      92.650  93.210  58.280  1.00  0.00            
ATOM   2024  N   ALA   130      91.180  94.690  59.080  1.00  0.00            
ATOM   2025  H   ALA   130      90.890  95.650  59.130  1.00  0.00            
ATOM   2026  CA  ALA   130      90.380  93.680  59.780  1.00  0.00            
ATOM   2027  HA  ALA   130      91.040  93.130  60.460  1.00  0.00            
ATOM   2028  CB  ALA   130      89.330  94.410  60.610  1.00  0.00            
ATOM   2029  HB1 ALA   130      88.680  93.690  61.100  1.00  0.00            
ATOM   2030  HB2 ALA   130      89.820  95.030  61.360  1.00  0.00            
ATOM   2031  HB3 ALA   130      88.730  95.060  59.960  1.00  0.00            
ATOM   2032  C   ALA   130      89.760  92.640  58.830  1.00  0.00            
ATOM   2033  O   ALA   130      89.810  91.450  59.120  1.00  0.00            
ATOM   2034  N   HIS   131      89.260  93.070  57.660  1.00  0.00            
ATOM   2035  H   HIS   131      89.220  94.070  57.500  1.00  0.00            
ATOM   2036  CA  HIS   131      88.790  92.170  56.600  1.00  0.00            
ATOM   2037  HA  HIS   131      87.980  91.550  57.000  1.00  0.00            
ATOM   2038  CB  HIS   131      88.240  93.010  55.440  1.00  0.00            
ATOM   2039  HB1 HIS   131      88.980  93.760  55.160  1.00  0.00            
ATOM   2040  HB2 HIS   131      87.340  93.530  55.750  1.00  0.00            
ATOM   2041  CG  HIS   131      87.930  92.200  54.200  1.00  0.00            
ATOM   2042  ND1 HIS   131      88.710  92.200  53.040  1.00  0.00            
ATOM   2043  CE1 HIS   131      88.040  91.450  52.150  1.00  0.00            
ATOM   2044  HE1 HIS   131      88.350  91.290  51.130  1.00  0.00            
ATOM   2045  NE2 HIS   131      86.910  90.980  52.700  1.00  0.00            
ATOM   2046  HE2 HIS   131      86.210  90.460  52.190  1.00  0.00            
ATOM   2047  CD2 HIS   131      86.830  91.430  54.000  1.00  0.00            
ATOM   2048  HD2 HIS   131      86.010  91.270  54.690  1.00  0.00            
ATOM   2049  C   HIS   131      89.890  91.210  56.130  1.00  0.00            
ATOM   2050  O   HIS   131      89.690  90.000  56.150  1.00  0.00            
ATOM   2051  N   GLN   132      91.050  91.750  55.750  1.00  0.00            
ATOM   2052  H   GLN   132      91.130  92.760  55.730  1.00  0.00            
ATOM   2053  CA  GLN   132      92.160  90.950  55.240  1.00  0.00            
ATOM   2054  HA  GLN   132      91.790  90.350  54.400  1.00  0.00            
ATOM   2055  CB  GLN   132      93.260  91.890  54.710  1.00  0.00            
ATOM   2056  HB1 GLN   132      93.760  92.360  55.550  1.00  0.00            
ATOM   2057  HB2 GLN   132      92.800  92.670  54.100  1.00  0.00            
ATOM   2058  CG  GLN   132      94.270  91.140  53.840  1.00  0.00            
ATOM   2059  HG1 GLN   132      93.770  90.780  52.940  1.00  0.00            
ATOM   2060  HG2 GLN   132      94.660  90.270  54.380  1.00  0.00            
ATOM   2061  CD  GLN   132      95.460  92.010  53.440  1.00  0.00            
ATOM   2062  OE1 GLN   132      96.100  92.650  54.270  1.00  0.00            
ATOM   2063  NE2 GLN   132      95.820  92.040  52.180  1.00  0.00            
ATOM   2064 1HE2 GLN   132      95.320  91.500  51.490  1.00  0.00            
ATOM   2065 2HE2 GLN   132      96.710  92.480  51.970  1.00  0.00            
ATOM   2066  C   GLN   132      92.720  89.990  56.300  1.00  0.00            
ATOM   2067  O   GLN   132      92.870  88.800  56.050  1.00  0.00            
ATOM   2068  N   LEU   133      92.970  90.490  57.520  1.00  0.00            
ATOM   2069  H   LEU   133      92.790  91.470  57.680  1.00  0.00            
ATOM   2070  CA  LEU   133      93.520  89.700  58.620  1.00  0.00            
ATOM   2071  HA  LEU   133      94.420  89.200  58.270  1.00  0.00            
ATOM   2072  CB  LEU   133      93.910  90.630  59.790  1.00  0.00            
ATOM   2073  HB1 LEU   133      94.180  90.020  60.650  1.00  0.00            
ATOM   2074  HB2 LEU   133      93.030  91.210  60.070  1.00  0.00            
ATOM   2075  CG  LEU   133      95.080  91.590  59.500  1.00  0.00            
ATOM   2076  HG  LEU   133      94.920  92.110  58.550  1.00  0.00            
ATOM   2077  CD1 LEU   133      95.180  92.640  60.600  1.00  0.00            
ATOM   2078 1HD1 LEU   133      95.980  93.350  60.370  1.00  0.00            
ATOM   2079 2HD1 LEU   133      94.240  93.190  60.670  1.00  0.00            
ATOM   2080 3HD1 LEU   133      95.390  92.160  61.560  1.00  0.00            
ATOM   2081  CD2 LEU   133      96.430  90.880  59.420  1.00  0.00            
ATOM   2082 1HD2 LEU   133      97.220  91.610  59.230  1.00  0.00            
ATOM   2083 2HD2 LEU   133      96.640  90.370  60.360  1.00  0.00            
ATOM   2084 3HD2 LEU   133      96.430  90.160  58.610  1.00  0.00            
ATOM   2085  C   LEU   133      92.550  88.600  59.080  1.00  0.00            
ATOM   2086  O   LEU   133      93.020  87.520  59.450  1.00  0.00            
ATOM   2087  N   LYS   134      91.230  88.800  58.980  1.00  0.00            
ATOM   2088  H   LYS   134      90.900  89.720  58.730  1.00  0.00            
ATOM   2089  CA  LYS   134      90.240  87.750  59.240  1.00  0.00            
ATOM   2090  HA  LYS   134      90.600  87.170  60.090  1.00  0.00            
ATOM   2091  CB  LYS   134      88.870  88.340  59.610  1.00  0.00            
ATOM   2092  HB1 LYS   134      88.390  88.720  58.710  1.00  0.00            
ATOM   2093  HB2 LYS   134      89.010  89.180  60.290  1.00  0.00            
ATOM   2094  CG  LYS   134      87.930  87.320  60.290  1.00  0.00            
ATOM   2095  HG1 LYS   134      87.900  86.400  59.710  1.00  0.00            
ATOM   2096  HG2 LYS   134      86.930  87.740  60.290  1.00  0.00            
ATOM   2097  CD  LYS   134      88.340  87.010  61.750  1.00  0.00            
ATOM   2098  HD1 LYS   134      88.290  87.930  62.330  1.00  0.00            
ATOM   2099  HD2 LYS   134      89.360  86.620  61.770  1.00  0.00            
ATOM   2100  CE  LYS   134      87.410  85.980  62.400  1.00  0.00            
ATOM   2101  HE1 LYS   134      87.400  85.080  61.780  1.00  0.00            
ATOM   2102  HE2 LYS   134      86.400  86.370  62.430  1.00  0.00            
ATOM   2103  NZ  LYS   134      87.860  85.620  63.770  1.00  0.00            
ATOM   2104  HZ1 LYS   134      87.340  84.830  64.130  1.00  0.00            
ATOM   2105  HZ2 LYS   134      88.820  85.320  63.750  1.00  0.00            
ATOM   2106  HZ3 LYS   134      87.770  86.380  64.420  1.00  0.00            
ATOM   2107  C   LYS   134      90.140  86.740  58.080  1.00  0.00            
ATOM   2108  O   LYS   134      90.100  85.550  58.370  1.00  0.00            
ATOM   2109  N   LYS   135      90.220  87.140  56.800  1.00  0.00            
ATOM   2110  H   LYS   135      90.230  88.130  56.600  1.00  0.00            
ATOM   2111  CA  LYS   135      90.340  86.160  55.700  1.00  0.00            
ATOM   2112  HA  LYS   135      89.520  85.450  55.780  1.00  0.00            
ATOM   2113  CB  LYS   135      90.290  86.800  54.310  1.00  0.00            
ATOM   2114  HB1 LYS   135      90.640  86.030  53.620  1.00  0.00            
ATOM   2115  HB2 LYS   135      90.960  87.650  54.260  1.00  0.00            
ATOM   2116  CG  LYS   135      88.880  87.200  53.850  1.00  0.00            
ATOM   2117  HG1 LYS   135      88.650  88.210  54.220  1.00  0.00            
ATOM   2118  HG2 LYS   135      88.160  86.500  54.260  1.00  0.00            
ATOM   2119  CD  LYS   135      88.770  87.160  52.320  1.00  0.00            
ATOM   2120  HD1 LYS   135      89.010  86.160  51.970  1.00  0.00            
ATOM   2121  HD2 LYS   135      89.460  87.880  51.880  1.00  0.00            
ATOM   2122  CE  LYS   135      87.340  87.500  51.890  1.00  0.00            
ATOM   2123  HE1 LYS   135      87.150  88.550  52.110  1.00  0.00            
ATOM   2124  HE2 LYS   135      86.640  86.900  52.470  1.00  0.00            
ATOM   2125  NZ  LYS   135      87.110  87.250  50.440  1.00  0.00            
ATOM   2126  HZ1 LYS   135      86.250  87.690  50.140  1.00  0.00            
ATOM   2127  HZ2 LYS   135      87.830  87.600  49.830  1.00  0.00            
ATOM   2128  HZ3 LYS   135      87.030  86.260  50.240  1.00  0.00            
ATOM   2129  C   LYS   135      91.620  85.310  55.820  1.00  0.00            
ATOM   2130  O   LYS   135      91.580  84.110  55.560  1.00  0.00            
ATOM   2131  N   LEU   136      92.730  85.890  56.280  1.00  0.00            
ATOM   2132  H   LEU   136      92.720  86.890  56.400  1.00  0.00            
ATOM   2133  CA  LEU   136      93.940  85.130  56.610  1.00  0.00            
ATOM   2134  HA  LEU   136      94.200  84.520  55.750  1.00  0.00            
ATOM   2135  CB  LEU   136      95.110  86.090  56.900  1.00  0.00            
ATOM   2136  HB1 LEU   136      95.910  85.530  57.370  1.00  0.00            
ATOM   2137  HB2 LEU   136      94.750  86.830  57.620  1.00  0.00            
ATOM   2138  CG  LEU   136      95.690  86.850  55.690  1.00  0.00            
ATOM   2139  HG  LEU   136      94.900  87.440  55.220  1.00  0.00            
ATOM   2140  CD1 LEU   136      96.780  87.810  56.140  1.00  0.00            
ATOM   2141 1HD1 LEU   136      97.150  88.390  55.290  1.00  0.00            
ATOM   2142 2HD1 LEU   136      96.380  88.510  56.880  1.00  0.00            
ATOM   2143 3HD1 LEU   136      97.610  87.270  56.600  1.00  0.00            
ATOM   2144  CD2 LEU   136      96.300  85.920  54.640  1.00  0.00            
ATOM   2145 1HD2 LEU   136      96.760  86.510  53.850  1.00  0.00            
ATOM   2146 2HD2 LEU   136      97.060  85.280  55.100  1.00  0.00            
ATOM   2147 3HD2 LEU   136      95.530  85.300  54.190  1.00  0.00            
ATOM   2148  C   LEU   136      93.700  84.140  57.760  1.00  0.00            
ATOM   2149  O   LEU   136      94.270  83.060  57.730  1.00  0.00            
ATOM   2150  N   GLU   137      92.830  84.410  58.730  1.00  0.00            
ATOM   2151  H   GLU   137      92.370  85.310  58.750  1.00  0.00            
ATOM   2152  CA  GLU   137      92.400  83.390  59.710  1.00  0.00            
ATOM   2153  HA  GLU   137      93.290  82.900  60.120  1.00  0.00            
ATOM   2154  CB  GLU   137      91.660  84.060  60.880  1.00  0.00            
ATOM   2155  HB1 GLU   137      90.690  84.430  60.530  1.00  0.00            
ATOM   2156  HB2 GLU   137      92.240  84.910  61.240  1.00  0.00            
ATOM   2157  CG  GLU   137      91.420  83.090  62.030  1.00  0.00            
ATOM   2158  HG1 GLU   137      92.360  82.910  62.550  1.00  0.00            
ATOM   2159  HG2 GLU   137      91.080  82.130  61.640  1.00  0.00            
ATOM   2160  CD  GLU   137      90.360  83.600  63.010  1.00  0.00            
ATOM   2161  OE1 GLU   137      89.400  82.850  63.280  1.00  0.00            
ATOM   2162  OE2 GLU   137      90.470  84.760  63.490  1.00  0.00            
ATOM   2163  C   GLU   137      91.530  82.290  59.070  1.00  0.00            
ATOM   2164  O   GLU   137      91.730  81.100  59.320  1.00  0.00            
ATOM   2165  N   GLU   138      90.570  82.670  58.220  1.00  0.00            
ATOM   2166  H   GLU   138      90.440  83.670  58.100  1.00  0.00            
ATOM   2167  CA  GLU   138      89.630  81.770  57.540  1.00  0.00            
ATOM   2168  HA  GLU   138      89.150  81.130  58.290  1.00  0.00            
ATOM   2169  CB  GLU   138      88.540  82.610  56.860  1.00  0.00            
ATOM   2170  HB1 GLU   138      87.910  81.960  56.250  1.00  0.00            
ATOM   2171  HB2 GLU   138      89.030  83.320  56.190  1.00  0.00            
ATOM   2172  CG  GLU   138      87.620  83.370  57.850  1.00  0.00            
ATOM   2173  HG1 GLU   138      88.220  83.850  58.620  1.00  0.00            
ATOM   2174  HG2 GLU   138      86.990  82.630  58.350  1.00  0.00            
ATOM   2175  CD  GLU   138      86.730  84.440  57.190  1.00  0.00            
ATOM   2176  OE1 GLU   138      85.710  84.830  57.810  1.00  0.00            
ATOM   2177  OE2 GLU   138      87.010  84.890  56.060  1.00  0.00            
ATOM   2178  C   GLU   138      90.320  80.830  56.530  1.00  0.00            
ATOM   2179  O   GLU   138      89.780  79.760  56.210  1.00  0.00            
ATOM   2180  N   CYS   139      91.510  81.200  56.020  1.00  0.00            
ATOM   2181  H   CYS   139      91.830  82.120  56.260  1.00  0.00            
ATOM   2182  CA  CYS   139      92.260  80.430  55.020  1.00  0.00            
ATOM   2183  HA  CYS   139      91.680  79.550  54.730  1.00  0.00            
ATOM   2184  CB  CYS   139      92.410  81.300  53.760  1.00  0.00            
ATOM   2185  HB1 CYS   139      93.190  80.870  53.120  1.00  0.00            
ATOM   2186  HB2 CYS   139      92.710  82.310  54.030  1.00  0.00            
ATOM   2187  SG  CYS   139      90.860  81.370  52.830  1.00  0.00            
ATOM   2188  HG  CYS   139      90.230  82.220  53.650  1.00  0.00            
ATOM   2189  C   CYS   139      93.630  79.880  55.470  1.00  0.00            
ATOM   2190  O   CYS   139      94.000  78.790  55.010  1.00  0.00            
ATOM   2191  N   SER   140      94.410  80.560  56.330  1.00  0.00            
ATOM   2192  H   SER   140      94.070  81.430  56.720  1.00  0.00            
ATOM   2193  CA  SER   140      95.780  80.140  56.670  1.00  0.00            
ATOM   2194  HA  SER   140      96.250  79.750  55.770  1.00  0.00            
ATOM   2195  CB  SER   140      96.650  81.310  57.150  1.00  0.00            
ATOM   2196  HB1 SER   140      97.660  80.940  57.350  1.00  0.00            
ATOM   2197  HB2 SER   140      96.240  81.680  58.090  1.00  0.00            
ATOM   2198  OG  SER   140      96.740  82.380  56.230  1.00  0.00            
ATOM   2199  HG  SER   140      97.020  83.140  56.750  1.00  0.00            
ATOM   2200  C   SER   140      95.800  79.060  57.760  1.00  0.00            
ATOM   2201  O   SER   140      95.270  79.240  58.860  1.00  0.00            
ATOM   2202  N   THR   141      96.510  77.960  57.500  1.00  0.00            
ATOM   2203  H   THR   141      96.940  77.880  56.580  1.00  0.00            
ATOM   2204  CA  THR   141      96.670  76.820  58.420  1.00  0.00            
ATOM   2205  HA  THR   141      95.720  76.610  58.900  1.00  0.00            
ATOM   2206  CB  THR   141      97.090  75.550  57.640  1.00  0.00            
ATOM   2207  HB  THR   141      97.560  74.840  58.330  1.00  0.00            
ATOM   2208  CG2 THR   141      95.920  74.860  56.970  1.00  0.00            
ATOM   2209 1HG2 THR   141      96.270  74.050  56.330  1.00  0.00            
ATOM   2210 2HG2 THR   141      95.280  74.430  57.740  1.00  0.00            
ATOM   2211 3HG2 THR   141      95.330  75.570  56.390  1.00  0.00            
ATOM   2212  OG1 THR   141      98.020  75.880  56.630  1.00  0.00            
ATOM   2213  HG1 THR   141      98.280  75.070  56.180  1.00  0.00            
ATOM   2214  C   THR   141      97.690  77.050  59.530  1.00  0.00            
ATOM   2215  O   THR   141      97.520  76.520  60.630  1.00  0.00            
ATOM   2216  N   MET   142      98.770  77.790  59.260  1.00  0.00            
ATOM   2217  H   MET   142      98.820  78.230  58.350  1.00  0.00            
ATOM   2218  CA  MET   142      99.940  77.920  60.130  1.00  0.00            
ATOM   2219  HA  MET   142      99.630  77.760  61.170  1.00  0.00            
ATOM   2220  CB  MET   142     101.000  76.870  59.750  1.00  0.00            
ATOM   2221  HB1 MET   142     101.910  77.040  60.330  1.00  0.00            
ATOM   2222  HB2 MET   142     101.240  76.990  58.690  1.00  0.00            
ATOM   2223  CG  MET   142     100.560  75.420  60.000  1.00  0.00            
ATOM   2224  HG1 MET   142      99.600  75.240  59.520  1.00  0.00            
ATOM   2225  HG2 MET   142     100.420  75.290  61.080  1.00  0.00            
ATOM   2226  SD  MET   142     101.710  74.140  59.420  1.00  0.00            
ATOM   2227  CE  MET   142     101.440  74.260  57.620  1.00  0.00            
ATOM   2228  HE1 MET   142     102.030  73.490  57.110  1.00  0.00            
ATOM   2229  HE2 MET   142     100.380  74.100  57.390  1.00  0.00            
ATOM   2230  HE3 MET   142     101.740  75.240  57.250  1.00  0.00            
ATOM   2231  C   MET   142     100.570  79.310  60.030  1.00  0.00            
ATOM   2232  O   MET   142     100.470  79.950  58.980  1.00  0.00            
ATOM   2233  N   GLY   143     101.290  79.730  61.080  1.00  0.00            
ATOM   2234  H   GLY   143     101.330  79.150  61.900  1.00  0.00            
ATOM   2235  CA  GLY   143     102.120  80.940  61.070  1.00  0.00            
ATOM   2236  HA1 GLY   143     102.530  81.090  60.070  1.00  0.00            
ATOM   2237  HA2 GLY   143     102.970  80.790  61.730  1.00  0.00            
ATOM   2238  C   GLY   143     101.390  82.230  61.460  1.00  0.00            
ATOM   2239  O   GLY   143     100.310  82.520  60.950  1.00  0.00            
ATOM   2240  N   LYS   144     102.040  83.060  62.270  1.00  0.00            
ATOM   2241  H   LYS   144     102.870  82.700  62.730  1.00  0.00            
ATOM   2242  CA  LYS   144     101.770  84.510  62.440  1.00  0.00            
ATOM   2243  HA  LYS   144     100.700  84.680  62.320  1.00  0.00            
ATOM   2244  CB  LYS   144     102.180  84.940  63.860  1.00  0.00            
ATOM   2245  HB1 LYS   144     102.290  86.020  63.890  1.00  0.00            
ATOM   2246  HB2 LYS   144     103.150  84.510  64.100  1.00  0.00            
ATOM   2247  CG  LYS   144     101.170  84.580  64.960  1.00  0.00            
ATOM   2248  HG1 LYS   144     101.020  83.500  65.010  1.00  0.00            
ATOM   2249  HG2 LYS   144     100.220  85.070  64.750  1.00  0.00            
ATOM   2250  CD  LYS   144     101.740  85.090  66.290  1.00  0.00            
ATOM   2251  HD1 LYS   144     102.220  86.050  66.100  1.00  0.00            
ATOM   2252  HD2 LYS   144     102.500  84.400  66.640  1.00  0.00            
ATOM   2253  CE  LYS   144     100.700  85.320  67.380  1.00  0.00            
ATOM   2254  HE1 LYS   144     100.380  84.360  67.800  1.00  0.00            
ATOM   2255  HE2 LYS   144      99.830  85.800  66.940  1.00  0.00            
ATOM   2256  NZ  LYS   144     101.280  86.200  68.420  1.00  0.00            
ATOM   2257  HZ1 LYS   144     100.600  86.500  69.120  1.00  0.00            
ATOM   2258  HZ2 LYS   144     102.070  85.770  68.860  1.00  0.00            
ATOM   2259  HZ3 LYS   144     101.580  87.060  67.980  1.00  0.00            
ATOM   2260  C   LYS   144     102.460  85.370  61.360  1.00  0.00            
ATOM   2261  O   LYS   144     102.800  86.520  61.600  1.00  0.00            
ATOM   2262  N   GLY   145     102.700  84.790  60.180  1.00  0.00            
ATOM   2263  H   GLY   145     102.310  83.880  60.020  1.00  0.00            
ATOM   2264  CA  GLY   145     103.470  85.410  59.100  1.00  0.00            
ATOM   2265  HA1 GLY   145     103.170  86.450  58.990  1.00  0.00            
ATOM   2266  HA2 GLY   145     103.240  84.890  58.170  1.00  0.00            
ATOM   2267  C   GLY   145     104.980  85.390  59.320  1.00  0.00            
ATOM   2268  O   GLY   145     105.460  85.730  60.400  1.00  0.00            
ATOM   2269  N   GLY   146     105.740  85.040  58.280  1.00  0.00            
ATOM   2270  H   GLY   146     105.290  84.740  57.430  1.00  0.00            
ATOM   2271  CA  GLY   146     107.210  85.110  58.300  1.00  0.00            
ATOM   2272  HA1 GLY   146     107.600  84.500  59.110  1.00  0.00            
ATOM   2273  HA2 GLY   146     107.510  86.140  58.490  1.00  0.00            
ATOM   2274  C   GLY   146     107.840  84.650  56.990  1.00  0.00            
ATOM   2275  O   GLY   146     107.290  83.790  56.290  1.00  0.00            
ATOM   2276  N   LEU   147     109.000  85.220  56.680  1.00  0.00            
ATOM   2277  H   LEU   147     109.430  85.790  57.390  1.00  0.00            
ATOM   2278  CA  LEU   147     109.790  84.960  55.470  1.00  0.00            
ATOM   2279  HA  LEU   147     109.120  84.620  54.680  1.00  0.00            
ATOM   2280  CB  LEU   147     110.470  86.260  55.000  1.00  0.00            
ATOM   2281  HB1 LEU   147     111.040  86.050  54.090  1.00  0.00            
ATOM   2282  HB2 LEU   147     111.170  86.580  55.770  1.00  0.00            
ATOM   2283  CG  LEU   147     109.520  87.440  54.700  1.00  0.00            
ATOM   2284  HG  LEU   147     108.950  87.680  55.590  1.00  0.00            
ATOM   2285  CD1 LEU   147     110.320  88.690  54.310  1.00  0.00            
ATOM   2286 1HD1 LEU   147     109.640  89.530  54.180  1.00  0.00            
ATOM   2287 2HD1 LEU   147     111.020  88.930  55.100  1.00  0.00            
ATOM   2288 3HD1 LEU   147     110.850  88.510  53.380  1.00  0.00            
ATOM   2289  CD2 LEU   147     108.540  87.130  53.560  1.00  0.00            
ATOM   2290 1HD2 LEU   147     107.930  88.010  53.350  1.00  0.00            
ATOM   2291 2HD2 LEU   147     109.080  86.840  52.660  1.00  0.00            
ATOM   2292 3HD2 LEU   147     107.870  86.320  53.850  1.00  0.00            
ATOM   2293  C   LEU   147     110.820  83.840  55.700  1.00  0.00            
ATOM   2294  O   LEU   147     111.300  83.630  56.820  1.00  0.00            
ATOM   2295  N   ARG   148     111.160  83.120  54.640  1.00  0.00            
ATOM   2296  H   ARG   148     110.710  83.350  53.760  1.00  0.00            
ATOM   2297  CA  ARG   148     112.150  82.030  54.630  1.00  0.00            
ATOM   2298  HA  ARG   148     112.150  81.550  55.610  1.00  0.00            
ATOM   2299  CB  ARG   148     111.750  80.970  53.590  1.00  0.00            
ATOM   2300  HB1 ARG   148     112.490  80.170  53.580  1.00  0.00            
ATOM   2301  HB2 ARG   148     111.730  81.430  52.600  1.00  0.00            
ATOM   2302  CG  ARG   148     110.370  80.350  53.890  1.00  0.00            
ATOM   2303  HG1 ARG   148     109.610  81.130  53.920  1.00  0.00            
ATOM   2304  HG2 ARG   148     110.400  79.860  54.870  1.00  0.00            
ATOM   2305  CD  ARG   148     109.950  79.320  52.840  1.00  0.00            
ATOM   2306  HD1 ARG   148     110.630  78.470  52.880  1.00  0.00            
ATOM   2307  HD2 ARG   148     110.010  79.780  51.860  1.00  0.00            
ATOM   2308  NE  ARG   148     108.560  78.870  53.070  1.00  0.00            
ATOM   2309  HE  ARG   148     108.030  79.350  53.780  1.00  0.00            
ATOM   2310  CZ  ARG   148     107.910  77.950  52.390  1.00  0.00            
ATOM   2311  NH1 ARG   148     108.480  77.190  51.490  1.00  0.00            
ATOM   2312 1HH1 ARG   148     109.460  77.290  51.310  1.00  0.00            
ATOM   2313 2HH1 ARG   148     107.910  76.610  50.890  1.00  0.00            
ATOM   2314  NH2 ARG   148     106.640  77.770  52.590  1.00  0.00            
ATOM   2315 1HH2 ARG   148     106.110  78.390  53.190  1.00  0.00            
ATOM   2316 2HH2 ARG   148     106.120  77.050  52.110  1.00  0.00            
ATOM   2317  C   ARG   148     113.570  82.570  54.420  1.00  0.00            
ATOM   2318  O   ARG   148     113.770  83.700  53.980  1.00  0.00            
ATOM   2319  N   GLU   149     114.550  81.730  54.740  1.00  0.00            
ATOM   2320  H   GLU   149     114.300  80.810  55.060  1.00  0.00            
ATOM   2321  CA  GLU   149     115.970  81.970  54.450  1.00  0.00            
ATOM   2322  HA  GLU   149     116.310  82.870  54.960  1.00  0.00            
ATOM   2323  CB  GLU   149     116.740  80.750  54.990  1.00  0.00            
ATOM   2324  HB1 GLU   149     116.320  79.850  54.540  1.00  0.00            
ATOM   2325  HB2 GLU   149     116.570  80.710  56.070  1.00  0.00            
ATOM   2326  CG  GLU   149     118.250  80.750  54.730  1.00  0.00            
ATOM   2327  HG1 GLU   149     118.700  81.610  55.220  1.00  0.00            
ATOM   2328  HG2 GLU   149     118.430  80.820  53.660  1.00  0.00            
ATOM   2329  CD  GLU   149     118.900  79.470  55.260  1.00  0.00            
ATOM   2330  OE1 GLU   149     119.880  78.970  54.650  1.00  0.00            
ATOM   2331  OE2 GLU   149     118.520  78.950  56.330  1.00  0.00            
ATOM   2332  C   GLU   149     116.200  82.130  52.930  1.00  0.00            
ATOM   2333  O   GLU   149     115.640  81.380  52.140  1.00  0.00            
ATOM   2334  N   TYR   150     117.070  83.070  52.520  1.00  0.00            
ATOM   2335  H   TYR   150     117.540  83.630  53.220  1.00  0.00            
ATOM   2336  CA  TYR   150     117.540  83.140  51.130  1.00  0.00            
ATOM   2337  HA  TYR   150     116.790  82.680  50.480  1.00  0.00            
ATOM   2338  CB  TYR   150     117.690  84.590  50.670  1.00  0.00            
ATOM   2339  HB1 TYR   150     118.490  85.060  51.230  1.00  0.00            
ATOM   2340  HB2 TYR   150     116.760  85.130  50.880  1.00  0.00            
ATOM   2341  CG  TYR   150     118.010  84.710  49.190  1.00  0.00            
ATOM   2342  CD1 TYR   150     119.350  84.740  48.760  1.00  0.00            
ATOM   2343  HD1 TYR   150     120.160  84.690  49.470  1.00  0.00            
ATOM   2344  CE1 TYR   150     119.650  84.830  47.380  1.00  0.00            
ATOM   2345  HE1 TYR   150     120.670  84.850  47.040  1.00  0.00            
ATOM   2346  CZ  TYR   150     118.610  84.890  46.430  1.00  0.00            
ATOM   2347  OH  TYR   150     118.900  84.980  45.110  1.00  0.00            
ATOM   2348  HH  TYR   150     118.110  85.030  44.570  1.00  0.00            
ATOM   2349  CE2 TYR   150     117.260  84.860  46.870  1.00  0.00            
ATOM   2350  HE2 TYR   150     116.460  84.920  46.150  1.00  0.00            
ATOM   2351  CD2 TYR   150     116.970  84.760  48.240  1.00  0.00            
ATOM   2352  HD2 TYR   150     115.940  84.740  48.580  1.00  0.00            
ATOM   2353  C   TYR   150     118.860  82.380  50.960  1.00  0.00            
ATOM   2354  O   TYR   150     119.790  82.590  51.740  1.00  0.00            
ATOM   2355  N   ASN   151     118.940  81.550  49.920  1.00  0.00            
ATOM   2356  H   ASN   151     118.130  81.440  49.330  1.00  0.00            
ATOM   2357  CA  ASN   151     120.150  80.870  49.480  1.00  0.00            
ATOM   2358  HA  ASN   151     121.020  81.490  49.720  1.00  0.00            
ATOM   2359  CB  ASN   151     120.260  79.540  50.260  1.00  0.00            
ATOM   2360  HB1 ASN   151     119.430  78.880  49.990  1.00  0.00            
ATOM   2361  HB2 ASN   151     120.190  79.750  51.330  1.00  0.00            
ATOM   2362  CG  ASN   151     121.560  78.780  50.020  1.00  0.00            
ATOM   2363  OD1 ASN   151     122.330  79.060  49.110  1.00  0.00            
ATOM   2364  ND2 ASN   151     121.910  77.840  50.860  1.00  0.00            
ATOM   2365 1HD2 ASN   151     121.460  77.780  51.760  1.00  0.00            
ATOM   2366 2HD2 ASN   151     122.860  77.490  50.760  1.00  0.00            
ATOM   2367  C   ASN   151     120.110  80.660  47.960  1.00  0.00            
ATOM   2368  O   ASN   151     119.200  80.010  47.450  1.00  0.00            
ATOM   2369  N   ASP   152     121.090  81.200  47.220  1.00  0.00            
ATOM   2370  H   ASP   152     121.770  81.800  47.660  1.00  0.00            
ATOM   2371  CA  ASP   152     121.230  80.990  45.760  1.00  0.00            
ATOM   2372  HA  ASP   152     120.340  80.490  45.390  1.00  0.00            
ATOM   2373  CB  ASP   152     121.340  82.340  45.030  1.00  0.00            
ATOM   2374  HB1 ASP   152     120.520  82.980  45.360  1.00  0.00            
ATOM   2375  HB2 ASP   152     121.200  82.170  43.960  1.00  0.00            
ATOM   2376  CG  ASP   152     122.670  83.060  45.270  1.00  0.00            
ATOM   2377  OD1 ASP   152     123.240  82.920  46.380  1.00  0.00            
ATOM   2378  OD2 ASP   152     123.200  83.640  44.290  1.00  0.00            
ATOM   2379  C   ASP   152     122.440  80.110  45.390  1.00  0.00            
ATOM   2380  O   ASP   152     122.640  79.810  44.200  1.00  0.00            
ATOM   2381  N   GLY   153     123.270  79.740  46.370  1.00  0.00            
ATOM   2382  H   GLY   153     122.970  79.930  47.310  1.00  0.00            
ATOM   2383  CA  GLY   153     124.590  79.120  46.200  1.00  0.00            
ATOM   2384  HA1 GLY   153     124.670  78.710  45.190  1.00  0.00            
ATOM   2385  HA2 GLY   153     124.670  78.290  46.900  1.00  0.00            
ATOM   2386  C   GLY   153     125.790  80.050  46.430  1.00  0.00            
ATOM   2387  O   GLY   153     126.910  79.550  46.590  1.00  0.00            
ATOM   2388  N   HIS   154     125.590  81.380  46.490  1.00  0.00            
ATOM   2389  H   HIS   154     124.650  81.720  46.360  1.00  0.00            
ATOM   2390  CA  HIS   154     126.630  82.410  46.700  1.00  0.00            
ATOM   2391  HA  HIS   154     127.610  81.950  46.780  1.00  0.00            
ATOM   2392  CB  HIS   154     126.640  83.370  45.500  1.00  0.00            
ATOM   2393  HB1 HIS   154     127.290  84.210  45.740  1.00  0.00            
ATOM   2394  HB2 HIS   154     125.630  83.760  45.360  1.00  0.00            
ATOM   2395  CG  HIS   154     127.130  82.790  44.210  1.00  0.00            
ATOM   2396  ND1 HIS   154     128.410  82.260  44.000  1.00  0.00            
ATOM   2397  CE1 HIS   154     128.500  82.040  42.680  1.00  0.00            
ATOM   2398  HE1 HIS   154     129.370  81.650  42.190  1.00  0.00            
ATOM   2399  NE2 HIS   154     127.340  82.340  42.070  1.00  0.00            
ATOM   2400  HE2 HIS   154     127.150  82.220  41.080  1.00  0.00            
ATOM   2401  CD2 HIS   154     126.470  82.840  43.020  1.00  0.00            
ATOM   2402  HD2 HIS   154     125.480  83.240  42.860  1.00  0.00            
ATOM   2403  C   HIS   154     126.420  83.260  47.960  1.00  0.00            
ATOM   2404  O   HIS   154     127.400  83.670  48.580  1.00  0.00            
ATOM   2405  N   VAL   155     125.170  83.520  48.350  1.00  0.00            
ATOM   2406  H   VAL   155     124.420  83.200  47.750  1.00  0.00            
ATOM   2407  CA  VAL   155     124.780  84.440  49.450  1.00  0.00            
ATOM   2408  HA  VAL   155     125.670  84.700  50.020  1.00  0.00            
ATOM   2409  CB  VAL   155     124.170  85.740  48.880  1.00  0.00            
ATOM   2410  HB  VAL   155     123.250  85.500  48.350  1.00  0.00            
ATOM   2411  CG1 VAL   155     123.850  86.750  49.990  1.00  0.00            
ATOM   2412 1HG1 VAL   155     123.470  87.670  49.540  1.00  0.00            
ATOM   2413 2HG1 VAL   155     123.060  86.370  50.640  1.00  0.00            
ATOM   2414 3HG1 VAL   155     124.740  86.970  50.570  1.00  0.00            
ATOM   2415  CG2 VAL   155     125.120  86.440  47.890  1.00  0.00            
ATOM   2416 1HG2 VAL   155     124.690  87.380  47.560  1.00  0.00            
ATOM   2417 2HG2 VAL   155     126.090  86.620  48.360  1.00  0.00            
ATOM   2418 3HG2 VAL   155     125.260  85.810  47.010  1.00  0.00            
ATOM   2419  C   VAL   155     123.790  83.760  50.390  1.00  0.00            
ATOM   2420  O   VAL   155     122.920  83.010  49.940  1.00  0.00            
ATOM   2421  N   ARG   156     123.870  84.040  51.700  1.00  0.00            
ATOM   2422  H   ARG   156     124.630  84.630  52.000  1.00  0.00            
ATOM   2423  CA  ARG   156     122.840  83.690  52.700  1.00  0.00            
ATOM   2424  HA  ARG   156     122.020  83.190  52.180  1.00  0.00            
ATOM   2425  CB  ARG   156     123.400  82.700  53.740  1.00  0.00            
ATOM   2426  HB1 ARG   156     124.040  83.240  54.430  1.00  0.00            
ATOM   2427  HB2 ARG   156     124.000  81.950  53.230  1.00  0.00            
ATOM   2428  CG  ARG   156     122.300  81.950  54.510  1.00  0.00            
ATOM   2429  HG1 ARG   156     121.750  81.330  53.810  1.00  0.00            
ATOM   2430  HG2 ARG   156     121.610  82.660  54.970  1.00  0.00            
ATOM   2431  CD  ARG   156     122.910  81.070  55.610  1.00  0.00            
ATOM   2432  HD1 ARG   156     123.250  81.710  56.420  1.00  0.00            
ATOM   2433  HD2 ARG   156     123.770  80.540  55.200  1.00  0.00            
ATOM   2434  NE  ARG   156     121.940  80.100  56.130  1.00  0.00            
ATOM   2435  HE  ARG   156     121.100  79.950  55.580  1.00  0.00            
ATOM   2436  CZ  ARG   156     122.070  79.310  57.170  1.00  0.00            
ATOM   2437  NH1 ARG   156     123.160  79.260  57.880  1.00  0.00            
ATOM   2438 1HH1 ARG   156     123.940  79.840  57.600  1.00  0.00            
ATOM   2439 2HH1 ARG   156     123.220  78.670  58.690  1.00  0.00            
ATOM   2440  NH2 ARG   156     121.080  78.520  57.500  1.00  0.00            
ATOM   2441 1HH2 ARG   156     120.210  78.580  57.000  1.00  0.00            
ATOM   2442 2HH2 ARG   156     121.200  77.830  58.220  1.00  0.00            
ATOM   2443  C   ARG   156     122.270  84.930  53.380  1.00  0.00            
ATOM   2444  O   ARG   156     123.030  85.800  53.800  1.00  0.00            
ATOM   2445  N   ILE   157     120.940  84.970  53.530  1.00  0.00            
ATOM   2446  H   ILE   157     120.410  84.200  53.150  1.00  0.00            
ATOM   2447  CA  ILE   157     120.220  85.960  54.350  1.00  0.00            
ATOM   2448  HA  ILE   157     120.930  86.500  54.970  1.00  0.00            
ATOM   2449  CB  ILE   157     119.480  87.000  53.460  1.00  0.00            
ATOM   2450  HB  ILE   157     118.780  86.460  52.820  1.00  0.00            
ATOM   2451  CG2 ILE   157     118.650  87.980  54.320  1.00  0.00            
ATOM   2452 1HG2 ILE   157     118.160  88.710  53.680  1.00  0.00            
ATOM   2453 2HG2 ILE   157     117.880  87.440  54.870  1.00  0.00            
ATOM   2454 3HG2 ILE   157     119.300  88.500  55.030  1.00  0.00            
ATOM   2455  CG1 ILE   157     120.450  87.810  52.580  1.00  0.00            
ATOM   2456 1HG1 ILE   157     121.320  87.210  52.290  1.00  0.00            
ATOM   2457 2HG1 ILE   157     120.810  88.670  53.140  1.00  0.00            
ATOM   2458  CD  ILE   157     119.810  88.300  51.270  1.00  0.00            
ATOM   2459  HD1 ILE   157     120.510  88.940  50.740  1.00  0.00            
ATOM   2460  HD2 ILE   157     119.580  87.440  50.640  1.00  0.00            
ATOM   2461  HD3 ILE   157     118.900  88.850  51.490  1.00  0.00            
ATOM   2462  C   ILE   157     119.240  85.220  55.270  1.00  0.00            
ATOM   2463  O   ILE   157     118.460  84.380  54.800  1.00  0.00            
ATOM   2464  N   ALA   158     119.290  85.520  56.570  1.00  0.00            
ATOM   2465  H   ALA   158     119.960  86.210  56.870  1.00  0.00            
ATOM   2466  CA  ALA   158     118.540  84.820  57.610  1.00  0.00            
ATOM   2467  HA  ALA   158     118.730  83.750  57.480  1.00  0.00            
ATOM   2468  CB  ALA   158     119.060  85.260  58.980  1.00  0.00            
ATOM   2469  HB1 ALA   158     118.560  84.690  59.770  1.00  0.00            
ATOM   2470  HB2 ALA   158     120.140  85.080  59.050  1.00  0.00            
ATOM   2471  HB3 ALA   158     118.860  86.320  59.130  1.00  0.00            
ATOM   2472  C   ALA   158     117.020  85.030  57.520  1.00  0.00            
ATOM   2473  O   ALA   158     116.550  86.070  57.050  1.00  0.00            
ATOM   2474  N   ALA   159     116.240  84.060  58.000  1.00  0.00            
ATOM   2475  H   ALA   159     116.690  83.260  58.420  1.00  0.00            
ATOM   2476  CA  ALA   159     114.770  84.130  58.080  1.00  0.00            
ATOM   2477  HA  ALA   159     114.390  84.360  57.080  1.00  0.00            
ATOM   2478  CB  ALA   159     114.260  82.740  58.470  1.00  0.00            
ATOM   2479  HB1 ALA   159     113.170  82.740  58.470  1.00  0.00            
ATOM   2480  HB2 ALA   159     114.610  82.000  57.750  1.00  0.00            
ATOM   2481  HB3 ALA   159     114.610  82.480  59.460  1.00  0.00            
ATOM   2482  C   ALA   159     114.270  85.240  59.040  1.00  0.00            
ATOM   2483  O   ALA   159     115.000  85.690  59.920  1.00  0.00            
ATOM   2484  N   TRP   160     113.020  85.680  58.860  1.00  0.00            
ATOM   2485  H   TRP   160     112.430  85.210  58.190  1.00  0.00            
ATOM   2486  CA  TRP   160     112.440  86.840  59.560  1.00  0.00            
ATOM   2487  HA  TRP   160     112.960  86.990  60.500  1.00  0.00            
ATOM   2488  CB  TRP   160     112.630  88.090  58.690  1.00  0.00            
ATOM   2489  HB1 TRP   160     112.090  87.950  57.750  1.00  0.00            
ATOM   2490  HB2 TRP   160     113.690  88.180  58.460  1.00  0.00            
ATOM   2491  CG  TRP   160     112.190  89.390  59.300  1.00  0.00            
ATOM   2492  CD1 TRP   160     113.010  90.270  59.910  1.00  0.00            
ATOM   2493  HD1 TRP   160     114.070  90.150  60.040  1.00  0.00            
ATOM   2494  NE1 TRP   160     112.280  91.360  60.360  1.00  0.00            
ATOM   2495  HE1 TRP   160     112.680  92.180  60.770  1.00  0.00            
ATOM   2496  CE2 TRP   160     110.940  91.210  60.090  1.00  0.00            
ATOM   2497  CZ2 TRP   160     109.820  92.000  60.390  1.00  0.00            
ATOM   2498  HZ2 TRP   160     109.940  92.920  60.930  1.00  0.00            
ATOM   2499  CH2 TRP   160     108.550  91.570  59.970  1.00  0.00            
ATOM   2500  HH2 TRP   160     107.670  92.150  60.190  1.00  0.00            
ATOM   2501  CZ3 TRP   160     108.420  90.370  59.240  1.00  0.00            
ATOM   2502  HZ3 TRP   160     107.440  90.060  58.920  1.00  0.00            
ATOM   2503  CE3 TRP   160     109.560  89.580  58.950  1.00  0.00            
ATOM   2504  HE3 TRP   160     109.440  88.660  58.410  1.00  0.00            
ATOM   2505  CD2 TRP   160     110.850  89.970  59.380  1.00  0.00            
ATOM   2506  C   TRP   160     110.950  86.640  59.880  1.00  0.00            
ATOM   2507  O   TRP   160     110.190  86.150  59.040  1.00  0.00            
ATOM   2508  N   GLY   161     110.510  87.070  61.070  1.00  0.00            
ATOM   2509  H   GLY   161     111.190  87.430  61.720  1.00  0.00            
ATOM   2510  CA  GLY   161     109.150  86.860  61.560  1.00  0.00            
ATOM   2511  HA1 GLY   161     108.440  87.070  60.760  1.00  0.00            
ATOM   2512  HA2 GLY   161     108.950  87.550  62.380  1.00  0.00            
ATOM   2513  C   GLY   161     108.930  85.430  62.070  1.00  0.00            
ATOM   2514  O   GLY   161     109.870  84.750  62.470  1.00  0.00            
ATOM   2515  N   ASP   162     107.680  84.970  62.050  1.00  0.00            
ATOM   2516  H   ASP   162     106.940  85.520  61.630  1.00  0.00            
ATOM   2517  CA  ASP   162     107.330  83.640  62.550  1.00  0.00            
ATOM   2518  HA  ASP   162     107.860  83.490  63.490  1.00  0.00            
ATOM   2519  CB  ASP   162     105.830  83.550  62.870  1.00  0.00            
ATOM   2520  HB1 ASP   162     105.250  83.650  61.950  1.00  0.00            
ATOM   2521  HB2 ASP   162     105.560  84.370  63.540  1.00  0.00            
ATOM   2522  CG  ASP   162     105.450  82.230  63.550  1.00  0.00            
ATOM   2523  OD1 ASP   162     106.360  81.500  63.990  1.00  0.00            
ATOM   2524  OD2 ASP   162     104.230  81.980  63.650  1.00  0.00            
ATOM   2525  C   ASP   162     107.760  82.530  61.570  1.00  0.00            
ATOM   2526  O   ASP   162     107.290  82.440  60.430  1.00  0.00            
ATOM   2527  N   THR   163     108.660  81.670  62.040  1.00  0.00            
ATOM   2528  H   THR   163     109.000  81.810  62.980  1.00  0.00            
ATOM   2529  CA  THR   163     109.140  80.490  61.310  1.00  0.00            
ATOM   2530  HA  THR   163     108.790  80.540  60.280  1.00  0.00            
ATOM   2531  CB  THR   163     110.680  80.480  61.240  1.00  0.00            
ATOM   2532  HB  THR   163     110.990  79.650  60.590  1.00  0.00            
ATOM   2533  CG2 THR   163     111.250  81.770  60.660  1.00  0.00            
ATOM   2534 1HG2 THR   163     112.320  81.640  60.470  1.00  0.00            
ATOM   2535 2HG2 THR   163     110.750  82.020  59.720  1.00  0.00            
ATOM   2536 3HG2 THR   163     111.110  82.600  61.360  1.00  0.00            
ATOM   2537  OG1 THR   163     111.250  80.280  62.510  1.00  0.00            
ATOM   2538  HG1 THR   163     111.930  80.950  62.630  1.00  0.00            
ATOM   2539  C   THR   163     108.610  79.180  61.890  1.00  0.00            
ATOM   2540  O   THR   163     108.830  78.120  61.290  1.00  0.00            
ATOM   2541  N   GLU   164     107.900  79.210  63.020  1.00  0.00            
ATOM   2542  H   GLU   164     107.570  80.090  63.380  1.00  0.00            
ATOM   2543  CA  GLU   164     107.670  78.040  63.870  1.00  0.00            
ATOM   2544  HA  GLU   164     108.530  77.370  63.760  1.00  0.00            
ATOM   2545  CB  GLU   164     107.640  78.460  65.350  1.00  0.00            
ATOM   2546  HB1 GLU   164     107.460  77.570  65.940  1.00  0.00            
ATOM   2547  HB2 GLU   164     106.820  79.160  65.520  1.00  0.00            
ATOM   2548  CG  GLU   164     108.970  79.110  65.780  1.00  0.00            
ATOM   2549  HG1 GLU   164     109.080  80.070  65.280  1.00  0.00            
ATOM   2550  HG2 GLU   164     109.790  78.470  65.440  1.00  0.00            
ATOM   2551  CD  GLU   164     109.120  79.310  67.290  1.00  0.00            
ATOM   2552  OE1 GLU   164     109.700  80.330  67.720  1.00  0.00            
ATOM   2553  OE2 GLU   164     108.720  78.400  68.060  1.00  0.00            
ATOM   2554  C   GLU   164     106.430  77.240  63.430  1.00  0.00            
ATOM   2555  O   GLU   164     105.300  77.730  63.430  1.00  0.00            
ATOM   2556  N   ALA   165     106.620  75.970  63.050  1.00  0.00            
ATOM   2557  H   ALA   165     107.550  75.600  63.110  1.00  0.00            
ATOM   2558  CA  ALA   165     105.600  75.150  62.380  1.00  0.00            
ATOM   2559  HA  ALA   165     105.110  75.790  61.650  1.00  0.00            
ATOM   2560  CB  ALA   165     106.330  74.040  61.600  1.00  0.00            
ATOM   2561  HB1 ALA   165     105.610  73.500  60.990  1.00  0.00            
ATOM   2562  HB2 ALA   165     107.090  74.480  60.950  1.00  0.00            
ATOM   2563  HB3 ALA   165     106.800  73.360  62.300  1.00  0.00            
ATOM   2564  C   ALA   165     104.480  74.600  63.300  1.00  0.00            
ATOM   2565  O   ALA   165     103.900  73.550  63.010  1.00  0.00            
ATOM   2566  N   SER   166     104.190  75.280  64.410  1.00  0.00            
ATOM   2567  H   SER   166     104.720  76.120  64.590  1.00  0.00            
ATOM   2568  CA  SER   166     103.170  74.900  65.400  1.00  0.00            
ATOM   2569  HA  SER   166     102.480  74.190  64.940  1.00  0.00            
ATOM   2570  CB  SER   166     103.830  74.200  66.590  1.00  0.00            
ATOM   2571  HB1 SER   166     104.380  73.330  66.220  1.00  0.00            
ATOM   2572  HB2 SER   166     103.070  73.860  67.290  1.00  0.00            
ATOM   2573  OG  SER   166     104.720  75.070  67.250  1.00  0.00            
ATOM   2574  HG  SER   166     105.430  74.520  67.590  1.00  0.00            
ATOM   2575  C   SER   166     102.300  76.070  65.880  1.00  0.00            
ATOM   2576  O   SER   166     101.490  75.900  66.800  1.00  0.00            
ATOM   2577  N   SER   167     102.430  77.250  65.250  1.00  0.00            
ATOM   2578  H   SER   167     103.130  77.350  64.530  1.00  0.00            
ATOM   2579  CA  SER   167     101.540  78.390  65.460  1.00  0.00            
ATOM   2580  HA  SER   167     101.170  78.350  66.480  1.00  0.00            
ATOM   2581  CB  SER   167     102.330  79.700  65.320  1.00  0.00            
ATOM   2582  HB1 SER   167     103.220  79.650  65.950  1.00  0.00            
ATOM   2583  HB2 SER   167     101.720  80.540  65.640  1.00  0.00            
ATOM   2584  OG  SER   167     102.710  79.880  63.980  1.00  0.00            
ATOM   2585  HG  SER   167     103.370  80.570  63.940  1.00  0.00            
ATOM   2586  C   SER   167     100.330  78.380  64.500  1.00  0.00            
ATOM   2587  O   SER   167     100.330  77.690  63.470  1.00  0.00            
ATOM   2588  N   LYS   168      99.290  79.150  64.830  1.00  0.00            
ATOM   2589  H   LYS   168      99.330  79.610  65.730  1.00  0.00            
ATOM   2590  CA  LYS   168      98.180  79.550  63.950  1.00  0.00            
ATOM   2591  HA  LYS   168      98.510  79.520  62.910  1.00  0.00            
ATOM   2592  CB  LYS   168      96.970  78.590  64.110  1.00  0.00            
ATOM   2593  HB1 LYS   168      96.750  78.460  65.170  1.00  0.00            
ATOM   2594  HB2 LYS   168      97.230  77.620  63.690  1.00  0.00            
ATOM   2595  CG  LYS   168      95.700  79.120  63.410  1.00  0.00            
ATOM   2596  HG1 LYS   168      95.930  79.320  62.370  1.00  0.00            
ATOM   2597  HG2 LYS   168      95.420  80.050  63.900  1.00  0.00            
ATOM   2598  CD  LYS   168      94.460  78.200  63.460  1.00  0.00            
ATOM   2599  HD1 LYS   168      94.310  77.840  64.480  1.00  0.00            
ATOM   2600  HD2 LYS   168      94.600  77.350  62.790  1.00  0.00            
ATOM   2601  CE  LYS   168      93.240  79.030  63.020  1.00  0.00            
ATOM   2602  HE1 LYS   168      93.380  79.360  61.990  1.00  0.00            
ATOM   2603  HE2 LYS   168      93.190  79.930  63.640  1.00  0.00            
ATOM   2604  NZ  LYS   168      91.970  78.290  63.130  1.00  0.00            
ATOM   2605  HZ1 LYS   168      91.180  78.880  62.920  1.00  0.00            
ATOM   2606  HZ2 LYS   168      91.940  77.500  62.500  1.00  0.00            
ATOM   2607  HZ3 LYS   168      91.820  77.910  64.060  1.00  0.00            
ATOM   2608  C   LYS   168      97.830  81.010  64.290  1.00  0.00            
ATOM   2609  O   LYS   168      97.840  81.370  65.470  1.00  0.00            
ATOM   2610  N   PHE   169      97.510  81.840  63.300  1.00  0.00            
ATOM   2611  H   PHE   169      97.460  81.480  62.350  1.00  0.00            
ATOM   2612  CA  PHE   169      96.970  83.170  63.550  1.00  0.00            
ATOM   2613  HA  PHE   169      97.480  83.620  64.400  1.00  0.00            
ATOM   2614  CB  PHE   169      97.210  84.090  62.350  1.00  0.00            
ATOM   2615  HB1 PHE   169      96.760  83.640  61.460  1.00  0.00            
ATOM   2616  HB2 PHE   169      98.280  84.190  62.170  1.00  0.00            
ATOM   2617  CG  PHE   169      96.600  85.470  62.520  1.00  0.00            
ATOM   2618  CD1 PHE   169      95.290  85.720  62.080  1.00  0.00            
ATOM   2619  HD1 PHE   169      94.720  84.950  61.580  1.00  0.00            
ATOM   2620  CE1 PHE   169      94.710  86.980  62.290  1.00  0.00            
ATOM   2621  HE1 PHE   169      93.700  87.170  61.950  1.00  0.00            
ATOM   2622  CZ  PHE   169      95.450  88.000  62.930  1.00  0.00            
ATOM   2623  HZ  PHE   169      95.020  88.980  63.070  1.00  0.00            
ATOM   2624  CE2 PHE   169      96.750  87.740  63.390  1.00  0.00            
ATOM   2625  HE2 PHE   169      97.290  88.510  63.910  1.00  0.00            
ATOM   2626  CD2 PHE   169      97.320  86.470  63.190  1.00  0.00            
ATOM   2627  HD2 PHE   169      98.310  86.270  63.570  1.00  0.00            
ATOM   2628  C   PHE   169      95.470  83.100  63.890  1.00  0.00            
ATOM   2629  O   PHE   169      94.730  82.370  63.230  1.00  0.00            
ATOM   2630  N   VAL   170      95.040  83.910  64.860  1.00  0.00            
ATOM   2631  H   VAL   170      95.730  84.490  65.330  1.00  0.00            
ATOM   2632  CA  VAL   170      93.640  84.210  65.190  1.00  0.00            
ATOM   2633  HA  VAL   170      92.990  83.900  64.380  1.00  0.00            
ATOM   2634  CB  VAL   170      93.190  83.500  66.490  1.00  0.00            
ATOM   2635  HB  VAL   170      93.810  83.850  67.320  1.00  0.00            
ATOM   2636  CG1 VAL   170      91.720  83.790  66.820  1.00  0.00            
ATOM   2637 1HG1 VAL   170      91.430  83.230  67.710  1.00  0.00            
ATOM   2638 2HG1 VAL   170      91.580  84.850  67.030  1.00  0.00            
ATOM   2639 3HG1 VAL   170      91.080  83.500  66.000  1.00  0.00            
ATOM   2640  CG2 VAL   170      93.340  81.980  66.380  1.00  0.00            
ATOM   2641 1HG2 VAL   170      92.980  81.510  67.290  1.00  0.00            
ATOM   2642 2HG2 VAL   170      92.760  81.610  65.530  1.00  0.00            
ATOM   2643 3HG2 VAL   170      94.390  81.730  66.240  1.00  0.00            
ATOM   2644  C   VAL   170      93.510  85.730  65.340  1.00  0.00            
ATOM   2645  O   VAL   170      94.380  86.360  65.950  1.00  0.00            
ATOM   2646  N   PHE   171      92.450  86.330  64.810  1.00  0.00            
ATOM   2647  H   PHE   171      91.740  85.770  64.350  1.00  0.00            
ATOM   2648  CA  PHE   171      92.260  87.780  64.890  1.00  0.00            
ATOM   2649  HA  PHE   171      93.230  88.240  64.750  1.00  0.00            
ATOM   2650  CB  PHE   171      91.340  88.250  63.740  1.00  0.00            
ATOM   2651  HB1 PHE   171      90.340  87.840  63.910  1.00  0.00            
ATOM   2652  HB2 PHE   171      91.700  87.820  62.810  1.00  0.00            
ATOM   2653  CG  PHE   171      91.240  89.750  63.540  1.00  0.00            
ATOM   2654  CD1 PHE   171      89.990  90.340  63.280  1.00  0.00            
ATOM   2655  HD1 PHE   171      89.090  89.740  63.270  1.00  0.00            
ATOM   2656  CE1 PHE   171      89.880  91.720  63.040  1.00  0.00            
ATOM   2657  HE1 PHE   171      88.910  92.160  62.850  1.00  0.00            
ATOM   2658  CZ  PHE   171      91.030  92.530  63.060  1.00  0.00            
ATOM   2659  HZ  PHE   171      90.950  93.600  62.900  1.00  0.00            
ATOM   2660  CE2 PHE   171      92.290  91.950  63.320  1.00  0.00            
ATOM   2661  HE2 PHE   171      93.170  92.570  63.350  1.00  0.00            
ATOM   2662  CD2 PHE   171      92.390  90.570  63.560  1.00  0.00            
ATOM   2663  HD2 PHE   171      93.360  90.150  63.760  1.00  0.00            
ATOM   2664  C   PHE   171      91.760  88.190  66.280  1.00  0.00            
ATOM   2665  O   PHE   171      90.560  88.210  66.540  1.00  0.00            
ATOM   2666  N   GLU   172      92.690  88.510  67.190  1.00  0.00            
ATOM   2667  H   GLU   172      93.660  88.340  66.940  1.00  0.00            
ATOM   2668  CA  GLU   172      92.390  89.090  68.500  1.00  0.00            
ATOM   2669  HA  GLU   172      91.520  88.580  68.920  1.00  0.00            
ATOM   2670  CB  GLU   172      93.570  88.890  69.470  1.00  0.00            
ATOM   2671  HB1 GLU   172      93.350  89.450  70.380  1.00  0.00            
ATOM   2672  HB2 GLU   172      94.480  89.290  69.040  1.00  0.00            
ATOM   2673  CG  GLU   172      93.780  87.410  69.850  1.00  0.00            
ATOM   2674  HG1 GLU   172      94.370  86.930  69.070  1.00  0.00            
ATOM   2675  HG2 GLU   172      92.820  86.910  69.900  1.00  0.00            
ATOM   2676  CD  GLU   172      94.480  87.290  71.210  1.00  0.00            
ATOM   2677  OE1 GLU   172      95.720  87.150  71.270  1.00  0.00            
ATOM   2678  OE2 GLU   172      93.770  87.350  72.250  1.00  0.00            
ATOM   2679  C   GLU   172      92.030  90.590  68.400  1.00  0.00            
ATOM   2680  O   GLU   172      92.550  91.300  67.530  1.00  0.00            
ATOM   2681  N   TRP   173      91.160  91.070  69.290  1.00  0.00            
ATOM   2682  H   TRP   173      90.810  90.440  70.000  1.00  0.00            
ATOM   2683  CA  TRP   173      90.680  92.460  69.320  1.00  0.00            
ATOM   2684  HA  TRP   173      90.220  92.660  68.350  1.00  0.00            
ATOM   2685  CB  TRP   173      89.570  92.600  70.370  1.00  0.00            
ATOM   2686  HB1 TRP   173      89.380  93.660  70.510  1.00  0.00            
ATOM   2687  HB2 TRP   173      89.940  92.210  71.320  1.00  0.00            
ATOM   2688  CG  TRP   173      88.260  91.950  70.030  1.00  0.00            
ATOM   2689  CD1 TRP   173      87.720  90.900  70.680  1.00  0.00            
ATOM   2690  HD1 TRP   173      88.190  90.360  71.500  1.00  0.00            
ATOM   2691  NE1 TRP   173      86.440  90.670  70.210  1.00  0.00            
ATOM   2692  HE1 TRP   173      85.810  89.990  70.610  1.00  0.00            
ATOM   2693  CE2 TRP   173      86.110  91.550  69.200  1.00  0.00            
ATOM   2694  CZ2 TRP   173      84.940  91.740  68.440  1.00  0.00            
ATOM   2695  HZ2 TRP   173      84.070  91.120  68.620  1.00  0.00            
ATOM   2696  CH2 TRP   173      84.920  92.740  67.460  1.00  0.00            
ATOM   2697  HH2 TRP   173      84.030  92.900  66.870  1.00  0.00            
ATOM   2698  CZ3 TRP   173      86.060  93.540  67.240  1.00  0.00            
ATOM   2699  HZ3 TRP   173      86.040  94.300  66.480  1.00  0.00            
ATOM   2700  CE3 TRP   173      87.220  93.350  68.030  1.00  0.00            
ATOM   2701  HE3 TRP   173      88.080  93.980  67.860  1.00  0.00            
ATOM   2702  CD2 TRP   173      87.270  92.360  69.040  1.00  0.00            
ATOM   2703  C   TRP   173      91.820  93.460  69.590  1.00  0.00            
ATOM   2704  O   TRP   173      92.560  93.270  70.550  1.00  0.00            
ATOM   2705  N   PRO   174      91.980  94.560  68.810  1.00  0.00            
ATOM   2706  CD  PRO   174      91.130  95.060  67.740  1.00  0.00            
ATOM   2707  HD1 PRO   174      90.630  95.970  68.090  1.00  0.00            
ATOM   2708  HD2 PRO   174      90.390  94.350  67.380  1.00  0.00            
ATOM   2709  CG  PRO   174      92.100  95.420  66.630  1.00  0.00            
ATOM   2710  HG1 PRO   174      91.660  96.130  65.930  1.00  0.00            
ATOM   2711  HG2 PRO   174      92.440  94.520  66.120  1.00  0.00            
ATOM   2712  CB  PRO   174      93.250  96.040  67.430  1.00  0.00            
ATOM   2713  HB1 PRO   174      93.010  97.080  67.650  1.00  0.00            
ATOM   2714  HB2 PRO   174      94.200  95.960  66.900  1.00  0.00            
ATOM   2715  CA  PRO   174      93.300  95.210  68.710  1.00  0.00            
ATOM   2716  HA  PRO   174      94.060  94.440  68.590  1.00  0.00            
ATOM   2717  C   PRO   174      93.690  96.080  69.910  1.00  0.00            
ATOM   2718  O   PRO   174      94.880  96.300  70.150  1.00  0.00            
ATOM   2719  N   CYS   175      92.710  96.540  70.690  1.00  0.00            
ATOM   2720  H   CYS   175      91.760  96.380  70.400  1.00  0.00            
ATOM   2721  CA  CYS   175      92.910  97.230  71.960  1.00  0.00            
ATOM   2722  HA  CYS   175      93.810  97.830  71.910  1.00  0.00            
ATOM   2723  CB  CYS   175      91.740  98.200  72.180  1.00  0.00            
ATOM   2724  HB1 CYS   175      91.750  98.940  71.380  1.00  0.00            
ATOM   2725  HB2 CYS   175      91.860  98.710  73.140  1.00  0.00            
ATOM   2726  SG  CYS   175      90.150  97.310  72.170  1.00  0.00            
ATOM   2727  HG  CYS   175      90.270  96.720  73.360  1.00  0.00            
ATOM   2728  C   CYS   175      93.060  96.270  73.150  1.00  0.00            
ATOM   2729  O   CYS   175      93.540  96.670  74.210  1.00  0.00            
ATOM   2730  N   LYS   176      92.660  95.000  72.980  1.00  0.00            
ATOM   2731  H   LYS   176      92.410  94.710  72.040  1.00  0.00            
ATOM   2732  CA  LYS   176      92.420  94.030  74.060  1.00  0.00            
ATOM   2733  HA  LYS   176      91.850  93.200  73.640  1.00  0.00            
ATOM   2734  CB  LYS   176      93.770  93.440  74.530  1.00  0.00            
ATOM   2735  HB1 LYS   176      93.580  92.640  75.260  1.00  0.00            
ATOM   2736  HB2 LYS   176      94.360  94.210  75.030  1.00  0.00            
ATOM   2737  CG  LYS   176      94.570  92.840  73.360  1.00  0.00            
ATOM   2738  HG1 LYS   176      94.730  93.600  72.590  1.00  0.00            
ATOM   2739  HG2 LYS   176      94.000  92.020  72.920  1.00  0.00            
ATOM   2740  CD  LYS   176      95.950  92.330  73.780  1.00  0.00            
ATOM   2741  HD1 LYS   176      95.840  91.580  74.570  1.00  0.00            
ATOM   2742  HD2 LYS   176      96.540  93.160  74.150  1.00  0.00            
ATOM   2743  CE  LYS   176      96.630  91.710  72.550  1.00  0.00            
ATOM   2744  HE1 LYS   176      96.720  92.480  71.780  1.00  0.00            
ATOM   2745  HE2 LYS   176      95.990  90.910  72.160  1.00  0.00            
ATOM   2746  NZ  LYS   176      97.960  91.160  72.870  1.00  0.00            
ATOM   2747  HZ1 LYS   176      98.420  90.840  72.030  1.00  0.00            
ATOM   2748  HZ2 LYS   176      98.540  91.870  73.290  1.00  0.00            
ATOM   2749  HZ3 LYS   176      97.890  90.380  73.510  1.00  0.00            
ATOM   2750  C   LYS   176      91.530  94.650  75.150  1.00  0.00            
ATOM   2751  O   LYS   176      90.740  95.540  74.850  1.00  0.00            
ATOM   2752  N   GLN   177      91.600  94.190  76.400  1.00  0.00            
ATOM   2753  H   GLN   177      92.290  93.480  76.620  1.00  0.00            
ATOM   2754  CA  GLN   177      90.840  94.770  77.520  1.00  0.00            
ATOM   2755  HA  GLN   177      89.890  95.130  77.120  1.00  0.00            
ATOM   2756  CB  GLN   177      90.490  93.680  78.560  1.00  0.00            
ATOM   2757  HB1 GLN   177      89.970  94.160  79.400  1.00  0.00            
ATOM   2758  HB2 GLN   177      91.400  93.240  78.940  1.00  0.00            
ATOM   2759  CG  GLN   177      89.560  92.570  78.030  1.00  0.00            
ATOM   2760  HG1 GLN   177      90.070  92.020  77.240  1.00  0.00            
ATOM   2761  HG2 GLN   177      88.670  93.030  77.600  1.00  0.00            
ATOM   2762  CD  GLN   177      89.130  91.580  79.110  1.00  0.00            
ATOM   2763  OE1 GLN   177      89.540  91.630  80.260  1.00  0.00            
ATOM   2764  NE2 GLN   177      88.310  90.610  78.770  1.00  0.00            
ATOM   2765 1HE2 GLN   177      87.880  90.600  77.860  1.00  0.00            
ATOM   2766 2HE2 GLN   177      87.920  90.050  79.520  1.00  0.00            
ATOM   2767  C   GLN   177      91.520  96.020  78.140  1.00  0.00            
ATOM   2768  O   GLN   177      91.480  96.200  79.360  1.00  0.00            
ATOM   2769  N   ASP   178      92.180  96.870  77.340  1.00  0.00            
ATOM   2770  H   ASP   178      92.140  96.730  76.340  1.00  0.00            
ATOM   2771  CA  ASP   178      92.890  98.070  77.820  1.00  0.00            
ATOM   2772  HA  ASP   178      93.090  97.970  78.890  1.00  0.00            
ATOM   2773  CB  ASP   178      94.260  98.190  77.140  1.00  0.00            
ATOM   2774  HB1 ASP   178      94.130  98.350  76.070  1.00  0.00            
ATOM   2775  HB2 ASP   178      94.800  97.250  77.280  1.00  0.00            
ATOM   2776  CG  ASP   178      95.120  99.330  77.700  1.00  0.00            
ATOM   2777  OD1 ASP   178      94.700 100.040  78.630  1.00  0.00            
ATOM   2778  OD2 ASP   178      96.260  99.480  77.210  1.00  0.00            
ATOM   2779  C   ASP   178      92.060  99.350  77.630  1.00  0.00            
ATOM   2780  O   ASP   178      91.870  99.840  76.510  1.00  0.00            
ATOM   2781  N   VAL   179      91.590  99.920  78.740  1.00  0.00            
ATOM   2782  H   VAL   179      91.820  99.480  79.620  1.00  0.00            
ATOM   2783  CA  VAL   179      90.750 101.120  78.770  1.00  0.00            
ATOM   2784  HA  VAL   179      89.910 100.970  78.090  1.00  0.00            
ATOM   2785  CB  VAL   179      90.160 101.350  80.180  1.00  0.00            
ATOM   2786  HB  VAL   179      90.970 101.570  80.880  1.00  0.00            
ATOM   2787  CG1 VAL   179      89.150 102.510  80.210  1.00  0.00            
ATOM   2788 1HG1 VAL   179      88.690 102.580  81.190  1.00  0.00            
ATOM   2789 2HG1 VAL   179      89.660 103.450  80.000  1.00  0.00            
ATOM   2790 3HG1 VAL   179      88.380 102.350  79.450  1.00  0.00            
ATOM   2791  CG2 VAL   179      89.420 100.100  80.690  1.00  0.00            
ATOM   2792 1HG2 VAL   179      88.970 100.310  81.660  1.00  0.00            
ATOM   2793 2HG2 VAL   179      88.640  99.830  79.980  1.00  0.00            
ATOM   2794 3HG2 VAL   179      90.110  99.270  80.810  1.00  0.00            
ATOM   2795  C   VAL   179      91.500 102.370  78.280  1.00  0.00            
ATOM   2796  O   VAL   179      90.890 103.250  77.690  1.00  0.00            
ATOM   2797  N   ASP   180      92.820 102.420  78.410  1.00  0.00            
ATOM   2798  H   ASP   180      93.310 101.610  78.780  1.00  0.00            
ATOM   2799  CA  ASP   180      93.620 103.560  77.930  1.00  0.00            
ATOM   2800  HA  ASP   180      93.110 104.460  78.250  1.00  0.00            
ATOM   2801  CB  ASP   180      95.000 103.560  78.600  1.00  0.00            
ATOM   2802  HB1 ASP   180      95.570 104.410  78.230  1.00  0.00            
ATOM   2803  HB2 ASP   180      95.520 102.650  78.310  1.00  0.00            
ATOM   2804  CG  ASP   180      94.990 103.640  80.130  1.00  0.00            
ATOM   2805  OD1 ASP   180      93.950 104.010  80.730  1.00  0.00            
ATOM   2806  OD2 ASP   180      96.050 103.400  80.760  1.00  0.00            
ATOM   2807  C   ASP   180      93.710 103.630  76.390  1.00  0.00            
ATOM   2808  O   ASP   180      94.090 104.670  75.840  1.00  0.00            
ATOM   2809  N   GLU   181      93.290 102.570  75.690  1.00  0.00            
ATOM   2810  H   GLU   181      93.000 101.760  76.210  1.00  0.00            
ATOM   2811  CA  GLU   181      93.100 102.530  74.230  1.00  0.00            
ATOM   2812  HA  GLU   181      93.600 103.400  73.790  1.00  0.00            
ATOM   2813  CB  GLU   181      93.770 101.270  73.640  1.00  0.00            
ATOM   2814  HB1 GLU   181      93.630 101.280  72.560  1.00  0.00            
ATOM   2815  HB2 GLU   181      93.250 100.390  74.020  1.00  0.00            
ATOM   2816  CG  GLU   181      95.270 101.100  73.930  1.00  0.00            
ATOM   2817  HG1 GLU   181      95.620 100.210  73.400  1.00  0.00            
ATOM   2818  HG2 GLU   181      95.390 100.920  74.990  1.00  0.00            
ATOM   2819  CD  GLU   181      96.160 102.290  73.520  1.00  0.00            
ATOM   2820  OE1 GLU   181      97.290 102.390  74.060  1.00  0.00            
ATOM   2821  OE2 GLU   181      95.750 103.130  72.680  1.00  0.00            
ATOM   2822  C   GLU   181      91.630 102.660  73.790  1.00  0.00            
ATOM   2823  O   GLU   181      91.350 102.620  72.590  1.00  0.00            
ATOM   2824  N   MET   182      90.680 102.850  74.730  1.00  0.00            
ATOM   2825  H   MET   182      90.970 102.890  75.700  1.00  0.00            
ATOM   2826  CA  MET   182      89.260 103.090  74.440  1.00  0.00            
ATOM   2827  HA  MET   182      89.000 102.600  73.500  1.00  0.00            
ATOM   2828  CB  MET   182      88.360 102.460  75.520  1.00  0.00            
ATOM   2829  HB1 MET   182      87.320 102.710  75.290  1.00  0.00            
ATOM   2830  HB2 MET   182      88.600 102.900  76.490  1.00  0.00            
ATOM   2831  CG  MET   182      88.470 100.940  75.630  1.00  0.00            
ATOM   2832  HG1 MET   182      89.520 100.670  75.790  1.00  0.00            
ATOM   2833  HG2 MET   182      88.150 100.480  74.690  1.00  0.00            
ATOM   2834  SD  MET   182      87.500 100.240  77.000  1.00  0.00            
ATOM   2835  CE  MET   182      85.830 100.290  76.310  1.00  0.00            
ATOM   2836  HE1 MET   182      85.130  99.860  77.020  1.00  0.00            
ATOM   2837  HE2 MET   182      85.540 101.330  76.110  1.00  0.00            
ATOM   2838  HE3 MET   182      85.800  99.720  75.390  1.00  0.00            
ATOM   2839  C   MET   182      88.940 104.590  74.360  1.00  0.00            
ATOM   2840  O   MET   182      89.140 105.320  75.340  1.00  0.00            
ATOM   2841  N   PRO   183      88.400 105.090  73.230  1.00  0.00            
ATOM   2842  CD  PRO   183      88.430 104.490  71.910  1.00  0.00            
ATOM   2843  HD1 PRO   183      87.550 103.850  71.780  1.00  0.00            
ATOM   2844  HD2 PRO   183      89.350 103.930  71.750  1.00  0.00            
ATOM   2845  CG  PRO   183      88.360 105.670  70.960  1.00  0.00            
ATOM   2846  HG1 PRO   183      88.000 105.380  69.980  1.00  0.00            
ATOM   2847  HG2 PRO   183      89.340 106.150  70.880  1.00  0.00            
ATOM   2848  CB  PRO   183      87.390 106.600  71.700  1.00  0.00            
ATOM   2849  HB1 PRO   183      86.370 106.280  71.500  1.00  0.00            
ATOM   2850  HB2 PRO   183      87.530 107.640  71.410  1.00  0.00            
ATOM   2851  CA  PRO   183      87.720 106.380  73.180  1.00  0.00            
ATOM   2852  HA  PRO   183      88.390 107.170  73.530  1.00  0.00            
ATOM   2853  C   PRO   183      86.430 106.360  74.000  1.00  0.00            
ATOM   2854  O   PRO   183      85.710 105.360  73.970  1.00  0.00            
ATOM   2855  N   ASP   184      86.080 107.460  74.660  1.00  0.00            
ATOM   2856  H   ASP   184      86.700 108.250  74.680  1.00  0.00            
ATOM   2857  CA  ASP   184      84.800 107.540  75.380  1.00  0.00            
ATOM   2858  HA  ASP   184      84.690 106.620  75.960  1.00  0.00            
ATOM   2859  CB  ASP   184      84.750 108.720  76.370  1.00  0.00            
ATOM   2860  HB1 ASP   184      83.910 108.530  77.040  1.00  0.00            
ATOM   2861  HB2 ASP   184      84.490 109.620  75.810  1.00  0.00            
ATOM   2862  CG  ASP   184      85.980 109.040  77.230  1.00  0.00            
ATOM   2863  OD1 ASP   184      87.040 108.380  77.170  1.00  0.00            
ATOM   2864  OD2 ASP   184      85.840 109.990  78.040  1.00  0.00            
ATOM   2865  C   ASP   184      83.630 107.660  74.400  1.00  0.00            
ATOM   2866  O   ASP   184      83.610 108.560  73.560  1.00  0.00            
ATOM   2867  N   TRP   185      82.620 106.790  74.510  1.00  0.00            
ATOM   2868  H   TRP   185      82.690 106.050  75.190  1.00  0.00            
ATOM   2869  CA  TRP   185      81.450 106.790  73.620  1.00  0.00            
ATOM   2870  HA  TRP   185      81.510 107.650  72.950  1.00  0.00            
ATOM   2871  CB  TRP   185      81.490 105.540  72.720  1.00  0.00            
ATOM   2872  HB1 TRP   185      82.280 105.700  71.990  1.00  0.00            
ATOM   2873  HB2 TRP   185      80.550 105.460  72.170  1.00  0.00            
ATOM   2874  CG  TRP   185      81.770 104.230  73.400  1.00  0.00            
ATOM   2875  CD1 TRP   185      81.080 103.700  74.430  1.00  0.00            
ATOM   2876  HD1 TRP   185      80.220 104.140  74.910  1.00  0.00            
ATOM   2877  NE1 TRP   185      81.650 102.500  74.790  1.00  0.00            
ATOM   2878  HE1 TRP   185      81.280 101.890  75.510  1.00  0.00            
ATOM   2879  CE2 TRP   185      82.740 102.190  74.010  1.00  0.00            
ATOM   2880  CZ2 TRP   185      83.600 101.090  73.970  1.00  0.00            
ATOM   2881  HZ2 TRP   185      83.480 100.290  74.700  1.00  0.00            
ATOM   2882  CH2 TRP   185      84.590 101.030  72.980  1.00  0.00            
ATOM   2883  HH2 TRP   185      85.260 100.190  72.920  1.00  0.00            
ATOM   2884  CZ3 TRP   185      84.690 102.070  72.030  1.00  0.00            
ATOM   2885  HZ3 TRP   185      85.440 102.020  71.260  1.00  0.00            
ATOM   2886  CE3 TRP   185      83.820 103.170  72.090  1.00  0.00            
ATOM   2887  HE3 TRP   185      83.920 103.970  71.370  1.00  0.00            
ATOM   2888  CD2 TRP   185      82.820 103.270  73.080  1.00  0.00            
ATOM   2889  C   TRP   185      80.110 106.950  74.370  1.00  0.00            
ATOM   2890  O   TRP   185      80.060 106.850  75.590  1.00  0.00            
ATOM   2891  N   ALA   186      79.050 107.250  73.610  1.00  0.00            
ATOM   2892  H   ALA   186      79.200 107.380  72.620  1.00  0.00            
ATOM   2893  CA  ALA   186      77.660 107.260  74.060  1.00  0.00            
ATOM   2894  HA  ALA   186      77.490 106.420  74.740  1.00  0.00            
ATOM   2895  CB  ALA   186      77.370 108.570  74.810  1.00  0.00            
ATOM   2896  HB1 ALA   186      76.340 108.580  75.150  1.00  0.00            
ATOM   2897  HB2 ALA   186      78.020 108.650  75.680  1.00  0.00            
ATOM   2898  HB3 ALA   186      77.540 109.420  74.150  1.00  0.00            
ATOM   2899  C   ALA   186      76.710 107.120  72.850  1.00  0.00            
ATOM   2900  O   ALA   186      77.020 107.620  71.760  1.00  0.00            
ATOM   2901  N   GLN   187      75.540 106.500  73.050  1.00  0.00            
ATOM   2902  H   GLN   187      75.320 106.170  73.980  1.00  0.00            
ATOM   2903  CA  GLN   187      74.480 106.450  72.030  1.00  0.00            
ATOM   2904  HA  GLN   187      74.950 106.260  71.060  1.00  0.00            
ATOM   2905  CB  GLN   187      73.510 105.290  72.320  1.00  0.00            
ATOM   2906  HB1 GLN   187      72.990 105.480  73.260  1.00  0.00            
ATOM   2907  HB2 GLN   187      74.090 104.370  72.430  1.00  0.00            
ATOM   2908  CG  GLN   187      72.470 105.110  71.190  1.00  0.00            
ATOM   2909  HG1 GLN   187      73.000 104.950  70.250  1.00  0.00            
ATOM   2910  HG2 GLN   187      71.870 106.010  71.100  1.00  0.00            
ATOM   2911  CD  GLN   187      71.530 103.920  71.420  1.00  0.00            
ATOM   2912  OE1 GLN   187      71.610 103.190  72.390  1.00  0.00            
ATOM   2913  NE2 GLN   187      70.630 103.630  70.510  1.00  0.00            
ATOM   2914 1HE2 GLN   187      70.570 104.130  69.630  1.00  0.00            
ATOM   2915 2HE2 GLN   187      70.040 102.840  70.710  1.00  0.00            
ATOM   2916  C   GLN   187      73.750 107.790  71.980  1.00  0.00            
ATOM   2917  O   GLN   187      73.140 108.220  72.960  1.00  0.00            
ATOM   2918  N   TYR   188      73.790 108.470  70.840  1.00  0.00            
ATOM   2919  H   TYR   188      74.300 108.070  70.060  1.00  0.00            
ATOM   2920  CA  TYR   188      73.280 109.830  70.710  1.00  0.00            
ATOM   2921  HA  TYR   188      73.210 110.250  71.710  1.00  0.00            
ATOM   2922  CB  TYR   188      74.290 110.690  69.950  1.00  0.00            
ATOM   2923  HB1 TYR   188      74.320 110.410  68.900  1.00  0.00            
ATOM   2924  HB2 TYR   188      75.270 110.540  70.380  1.00  0.00            
ATOM   2925  CG  TYR   188      73.930 112.160  70.090  1.00  0.00            
ATOM   2926  CD1 TYR   188      73.420 112.880  69.000  1.00  0.00            
ATOM   2927  HD1 TYR   188      73.410 112.430  68.020  1.00  0.00            
ATOM   2928  CE1 TYR   188      72.860 114.150  69.210  1.00  0.00            
ATOM   2929  HE1 TYR   188      72.440 114.730  68.400  1.00  0.00            
ATOM   2930  CZ  TYR   188      72.790 114.680  70.520  1.00  0.00            
ATOM   2931  OH  TYR   188      72.090 115.820  70.730  1.00  0.00            
ATOM   2932  HH  TYR   188      72.170 116.090  71.650  1.00  0.00            
ATOM   2933  CE2 TYR   188      73.380 114.000  71.590  1.00  0.00            
ATOM   2934  HE2 TYR   188      73.350 114.410  72.590  1.00  0.00            
ATOM   2935  CD2 TYR   188      73.970 112.740  71.380  1.00  0.00            
ATOM   2936  HD2 TYR   188      74.380 112.190  72.210  1.00  0.00            
ATOM   2937  C   TYR   188      71.850 109.850  70.140  1.00  0.00            
ATOM   2938  O   TYR   188      71.620 110.010  68.940  1.00  0.00            
ATOM   2939  N   ALA   189      70.860 109.680  71.030  1.00  0.00            
ATOM   2940  H   ALA   189      71.130 109.480  71.990  1.00  0.00            
ATOM   2941  CA  ALA   189      69.440 109.610  70.690  1.00  0.00            
ATOM   2942  HA  ALA   189      69.340 109.080  69.740  1.00  0.00            
ATOM   2943  CB  ALA   189      68.750 108.780  71.770  1.00  0.00            
ATOM   2944  HB1 ALA   189      67.700 108.630  71.510  1.00  0.00            
ATOM   2945  HB2 ALA   189      69.230 107.810  71.860  1.00  0.00            
ATOM   2946  HB3 ALA   189      68.800 109.290  72.730  1.00  0.00            
ATOM   2947  C   ALA   189      68.750 110.990  70.510  1.00  0.00            
ATOM   2948  O   ALA   189      67.670 111.070  69.930  1.00  0.00            
ATOM   2949  N   GLU   190      69.370 112.070  70.990  1.00  0.00            
ATOM   2950  H   GLU   190      70.270 111.940  71.430  1.00  0.00            
ATOM   2951  CA  GLU   190      68.860 113.450  70.910  1.00  0.00            
ATOM   2952  HA  GLU   190      67.770 113.440  71.030  1.00  0.00            
ATOM   2953  CB  GLU   190      69.440 114.270  72.070  1.00  0.00            
ATOM   2954  HB1 GLU   190      69.150 115.310  71.950  1.00  0.00            
ATOM   2955  HB2 GLU   190      70.530 114.190  72.040  1.00  0.00            
ATOM   2956  CG  GLU   190      68.950 113.780  73.440  1.00  0.00            
ATOM   2957  HG1 GLU   190      69.270 112.750  73.590  1.00  0.00            
ATOM   2958  HG2 GLU   190      67.860 113.800  73.450  1.00  0.00            
ATOM   2959  CD  GLU   190      69.470 114.640  74.600  1.00  0.00            
ATOM   2960  OE1 GLU   190      69.050 114.370  75.740  1.00  0.00            
ATOM   2961  OE2 GLU   190      70.270 115.580  74.370  1.00  0.00            
ATOM   2962  C   GLU   190      69.150 114.100  69.540  1.00  0.00            
ATOM   2963  O   GLU   190      69.800 113.500  68.680  1.00  0.00            
ATOM   2964  N   ALA   191      68.670 115.320  69.310  1.00  0.00            
ATOM   2965  H   ALA   191      68.120 115.780  70.020  1.00  0.00            
ATOM   2966  CA  ALA   191      68.800 116.010  68.010  1.00  0.00            
ATOM   2967  HA  ALA   191      69.400 115.400  67.350  1.00  0.00            
ATOM   2968  CB  ALA   191      67.410 116.100  67.380  1.00  0.00            
ATOM   2969  HB1 ALA   191      67.500 116.540  66.380  1.00  0.00            
ATOM   2970  HB2 ALA   191      66.980 115.100  67.280  1.00  0.00            
ATOM   2971  HB3 ALA   191      66.730 116.700  67.980  1.00  0.00            
ATOM   2972  C   ALA   191      69.540 117.370  68.060  1.00  0.00            
ATOM   2973  O   ALA   191      69.910 117.890  67.010  1.00  0.00            
ATOM   2974  N   PHE   192      69.830 117.910  69.250  1.00  0.00            
ATOM   2975  H   PHE   192      69.490 117.450  70.080  1.00  0.00            
ATOM   2976  CA  PHE   192      70.680 119.100  69.430  1.00  0.00            
ATOM   2977  HA  PHE   192      70.880 119.550  68.450  1.00  0.00            
ATOM   2978  CB  PHE   192      69.930 120.160  70.240  1.00  0.00            
ATOM   2979  HB1 PHE   192      70.650 120.910  70.570  1.00  0.00            
ATOM   2980  HB2 PHE   192      69.510 119.690  71.140  1.00  0.00            
ATOM   2981  CG  PHE   192      68.840 120.920  69.510  1.00  0.00            
ATOM   2982  CD1 PHE   192      69.140 121.560  68.300  1.00  0.00            
ATOM   2983  HD1 PHE   192      70.110 121.460  67.840  1.00  0.00            
ATOM   2984  CE1 PHE   192      68.180 122.380  67.680  1.00  0.00            
ATOM   2985  HE1 PHE   192      68.420 122.900  66.760  1.00  0.00            
ATOM   2986  CZ  PHE   192      66.930 122.560  68.270  1.00  0.00            
ATOM   2987  HZ  PHE   192      66.220 123.210  67.790  1.00  0.00            
ATOM   2988  CE2 PHE   192      66.610 121.900  69.480  1.00  0.00            
ATOM   2989  HE2 PHE   192      65.650 122.030  69.940  1.00  0.00            
ATOM   2990  CD2 PHE   192      67.570 121.080  70.100  1.00  0.00            
ATOM   2991  HD2 PHE   192      67.350 120.600  71.040  1.00  0.00            
ATOM   2992  C   PHE   192      72.040 118.740  70.060  1.00  0.00            
ATOM   2993  O   PHE   192      72.170 118.860  71.290  1.00  0.00            
ATOM   2994  N   PRO   193      73.040 118.300  69.280  1.00  0.00            
ATOM   2995  CD  PRO   193      73.050 118.220  67.820  1.00  0.00            
ATOM   2996  HD1 PRO   193      72.520 119.050  67.370  1.00  0.00            
ATOM   2997  HD2 PRO   193      72.610 117.270  67.500  1.00  0.00            
ATOM   2998  CG  PRO   193      74.520 118.280  67.420  1.00  0.00            
ATOM   2999  HG1 PRO   193      74.860 119.320  67.430  1.00  0.00            
ATOM   3000  HG2 PRO   193      74.690 117.820  66.450  1.00  0.00            
ATOM   3001  CB  PRO   193      75.180 117.500  68.550  1.00  0.00            
ATOM   3002  HB1 PRO   193      76.230 117.780  68.660  1.00  0.00            
ATOM   3003  HB2 PRO   193      75.080 116.430  68.350  1.00  0.00            
ATOM   3004  CA  PRO   193      74.350 117.870  69.780  1.00  0.00            
ATOM   3005  HA  PRO   193      74.240 116.970  70.400  1.00  0.00            
ATOM   3006  C   PRO   193      75.000 118.940  70.650  1.00  0.00            
ATOM   3007  O   PRO   193      75.030 120.110  70.270  1.00  0.00            
ATOM   3008  N   ASN   194      75.500 118.540  71.820  1.00  0.00            
ATOM   3009  H   ASN   194      75.430 117.570  72.060  1.00  0.00            
ATOM   3010  CA  ASN   194      75.910 119.450  72.900  1.00  0.00            
ATOM   3011  HA  ASN   194      75.560 120.450  72.650  1.00  0.00            
ATOM   3012  CB  ASN   194      75.190 119.040  74.200  1.00  0.00            
ATOM   3013  HB1 ASN   194      74.110 119.110  74.050  1.00  0.00            
ATOM   3014  HB2 ASN   194      75.460 119.740  74.990  1.00  0.00            
ATOM   3015  CG  ASN   194      75.500 117.640  74.700  1.00  0.00            
ATOM   3016  OD1 ASN   194      76.030 116.790  74.000  1.00  0.00            
ATOM   3017  ND2 ASN   194      75.170 117.350  75.930  1.00  0.00            
ATOM   3018 1HD2 ASN   194      74.750 118.060  76.520  1.00  0.00            
ATOM   3019 2HD2 ASN   194      75.290 116.410  76.260  1.00  0.00            
ATOM   3020  C   ASN   194      77.430 119.600  73.100  1.00  0.00            
ATOM   3021  O   ASN   194      77.840 120.530  73.790  1.00  0.00            
ATOM   3022  N   ILE   195      78.270 118.740  72.480  1.00  0.00            
ATOM   3023  H   ILE   195      77.850 117.980  71.970  1.00  0.00            
ATOM   3024  CA  ILE   195      79.740 118.810  72.540  1.00  0.00            
ATOM   3025  HA  ILE   195      80.020 119.800  72.900  1.00  0.00            
ATOM   3026  CB  ILE   195      80.310 117.770  73.540  1.00  0.00            
ATOM   3027  HB  ILE   195      80.250 116.780  73.080  1.00  0.00            
ATOM   3028  CG2 ILE   195      81.790 118.080  73.830  1.00  0.00            
ATOM   3029 1HG2 ILE   195      82.240 117.280  74.410  1.00  0.00            
ATOM   3030 2HG2 ILE   195      82.370 118.180  72.920  1.00  0.00            
ATOM   3031 3HG2 ILE   195      81.870 119.010  74.400  1.00  0.00            
ATOM   3032  CG1 ILE   195      79.530 117.710  74.880  1.00  0.00            
ATOM   3033 1HG1 ILE   195      78.480 117.490  74.680  1.00  0.00            
ATOM   3034 2HG1 ILE   195      79.580 118.680  75.370  1.00  0.00            
ATOM   3035  CD  ILE   195      80.010 116.630  75.860  1.00  0.00            
ATOM   3036  HD1 ILE   195      79.320 116.590  76.710  1.00  0.00            
ATOM   3037  HD2 ILE   195      80.010 115.650  75.360  1.00  0.00            
ATOM   3038  HD3 ILE   195      81.000 116.850  76.240  1.00  0.00            
ATOM   3039  C   ILE   195      80.350 118.630  71.140  1.00  0.00            
ATOM   3040  O   ILE   195      79.890 117.770  70.380  1.00  0.00            
ATOM   3041  N   ASP   196      81.400 119.380  70.800  1.00  0.00            
ATOM   3042  H   ASP   196      81.710 120.070  71.470  1.00  0.00            
ATOM   3043  CA  ASP   196      82.100 119.390  69.490  1.00  0.00            
ATOM   3044  HA  ASP   196      81.330 119.340  68.720  1.00  0.00            
ATOM   3045  CB  ASP   196      82.820 120.740  69.310  1.00  0.00            
ATOM   3046  HB1 ASP   196      83.670 120.780  70.000  1.00  0.00            
ATOM   3047  HB2 ASP   196      82.140 121.550  69.580  1.00  0.00            
ATOM   3048  CG  ASP   196      83.320 121.010  67.880  1.00  0.00            
ATOM   3049  OD1 ASP   196      82.860 120.340  66.920  1.00  0.00            
ATOM   3050  OD2 ASP   196      84.220 121.860  67.700  1.00  0.00            
ATOM   3051  C   ASP   196      83.030 118.170  69.270  1.00  0.00            
ATOM   3052  O   ASP   196      84.190 118.290  68.880  1.00  0.00            
ATOM   3053  N   ILE   197      82.520 116.970  69.550  1.00  0.00            
ATOM   3054  H   ILE   197      81.570 116.940  69.860  1.00  0.00            
ATOM   3055  CA  ILE   197      83.190 115.670  69.290  1.00  0.00            
ATOM   3056  HA  ILE   197      84.270 115.840  69.300  1.00  0.00            
ATOM   3057  CB  ILE   197      82.890 114.680  70.450  1.00  0.00            
ATOM   3058  HB  ILE   197      83.440 113.760  70.250  1.00  0.00            
ATOM   3059  CG2 ILE   197      83.440 115.260  71.760  1.00  0.00            
ATOM   3060 1HG2 ILE   197      83.420 114.510  72.550  1.00  0.00            
ATOM   3061 2HG2 ILE   197      84.470 115.590  71.620  1.00  0.00            
ATOM   3062 3HG2 ILE   197      82.830 116.110  72.080  1.00  0.00            
ATOM   3063  CG1 ILE   197      81.390 114.320  70.560  1.00  0.00            
ATOM   3064 1HG1 ILE   197      81.070 113.850  69.630  1.00  0.00            
ATOM   3065 2HG1 ILE   197      80.800 115.220  70.710  1.00  0.00            
ATOM   3066  CD  ILE   197      81.080 113.360  71.710  1.00  0.00            
ATOM   3067  HD1 ILE   197      80.040 113.030  71.640  1.00  0.00            
ATOM   3068  HD2 ILE   197      81.740 112.490  71.660  1.00  0.00            
ATOM   3069  HD3 ILE   197      81.220 113.860  72.670  1.00  0.00            
ATOM   3070  C   ILE   197      82.840 115.130  67.890  1.00  0.00            
ATOM   3071  O   ILE   197      81.960 115.680  67.230  1.00  0.00            
ATOM   3072  N   PRO   198      83.500 114.060  67.390  1.00  0.00            
ATOM   3073  CD  PRO   198      84.780 113.550  67.820  1.00  0.00            
ATOM   3074  HD1 PRO   198      84.620 112.750  68.550  1.00  0.00            
ATOM   3075  HD2 PRO   198      85.430 114.320  68.230  1.00  0.00            
ATOM   3076  CG  PRO   198      85.390 112.970  66.550  1.00  0.00            
ATOM   3077  HG1 PRO   198      86.160 112.230  66.760  1.00  0.00            
ATOM   3078  HG2 PRO   198      85.780 113.770  65.930  1.00  0.00            
ATOM   3079  CB  PRO   198      84.170 112.340  65.890  1.00  0.00            
ATOM   3080  HB1 PRO   198      83.960 111.380  66.370  1.00  0.00            
ATOM   3081  HB2 PRO   198      84.310 112.200  64.820  1.00  0.00            
ATOM   3082  CA  PRO   198      83.050 113.340  66.200  1.00  0.00            
ATOM   3083  HA  PRO   198      82.960 114.050  65.370  1.00  0.00            
ATOM   3084  C   PRO   198      81.710 112.630  66.430  1.00  0.00            
ATOM   3085  O   PRO   198      81.460 112.120  67.520  1.00  0.00            
ATOM   3086  N   TYR   199      80.860 112.540  65.400  1.00  0.00            
ATOM   3087  H   TYR   199      81.110 113.010  64.540  1.00  0.00            
ATOM   3088  CA  TYR   199      79.600 111.780  65.420  1.00  0.00            
ATOM   3089  HA  TYR   199      79.610 111.130  66.300  1.00  0.00            
ATOM   3090  CB  TYR   199      78.350 112.680  65.540  1.00  0.00            
ATOM   3091  HB1 TYR   199      77.480 112.030  65.490  1.00  0.00            
ATOM   3092  HB2 TYR   199      78.330 113.320  64.660  1.00  0.00            
ATOM   3093  CG  TYR   199      78.190 113.560  66.770  1.00  0.00            
ATOM   3094  CD1 TYR   199      77.060 113.430  67.610  1.00  0.00            
ATOM   3095  HD1 TYR   199      76.320 112.670  67.410  1.00  0.00            
ATOM   3096  CE1 TYR   199      76.910 114.270  68.730  1.00  0.00            
ATOM   3097  HE1 TYR   199      76.070 114.160  69.400  1.00  0.00            
ATOM   3098  CZ  TYR   199      77.870 115.270  69.010  1.00  0.00            
ATOM   3099  OH  TYR   199      77.750 116.090  70.090  1.00  0.00            
ATOM   3100  HH  TYR   199      78.520 116.660  70.170  1.00  0.00            
ATOM   3101  CE2 TYR   199      78.960 115.430  68.140  1.00  0.00            
ATOM   3102  HE2 TYR   199      79.690 116.210  68.330  1.00  0.00            
ATOM   3103  CD2 TYR   199      79.110 114.590  67.030  1.00  0.00            
ATOM   3104  HD2 TYR   199      79.950 114.720  66.360  1.00  0.00            
ATOM   3105  C   TYR   199      79.460 110.910  64.160  1.00  0.00            
ATOM   3106  O   TYR   199      79.710 111.400  63.060  1.00  0.00            
ATOM   3107  N   ILE   200      78.980 109.660  64.280  1.00  0.00            
ATOM   3108  H   ILE   200      78.810 109.310  65.210  1.00  0.00            
ATOM   3109  CA  ILE   200      78.790 108.720  63.150  1.00  0.00            
ATOM   3110  HA  ILE   200      78.890 109.270  62.210  1.00  0.00            
ATOM   3111  CB  ILE   200      79.880 107.620  63.150  1.00  0.00            
ATOM   3112  HB  ILE   200      79.710 107.000  62.260  1.00  0.00            
ATOM   3113  CG2 ILE   200      81.280 108.250  63.000  1.00  0.00            
ATOM   3114 1HG2 ILE   200      82.030 107.480  62.860  1.00  0.00            
ATOM   3115 2HG2 ILE   200      81.300 108.920  62.140  1.00  0.00            
ATOM   3116 3HG2 ILE   200      81.530 108.820  63.900  1.00  0.00            
ATOM   3117  CG1 ILE   200      79.780 106.700  64.390  1.00  0.00            
ATOM   3118 1HG1 ILE   200      78.780 106.280  64.430  1.00  0.00            
ATOM   3119 2HG1 ILE   200      79.940 107.290  65.290  1.00  0.00            
ATOM   3120  CD  ILE   200      80.770 105.540  64.370  1.00  0.00            
ATOM   3121  HD1 ILE   200      80.520 104.840  65.170  1.00  0.00            
ATOM   3122  HD2 ILE   200      80.730 105.020  63.410  1.00  0.00            
ATOM   3123  HD3 ILE   200      81.780 105.900  64.550  1.00  0.00            
ATOM   3124  C   ILE   200      77.380 108.090  63.110  1.00  0.00            
ATOM   3125  O   ILE   200      76.710 108.040  64.150  1.00  0.00            
ATOM   3126  N   ASP   201      76.920 107.600  61.950  1.00  0.00            
ATOM   3127  H   ASP   201      77.470 107.710  61.110  1.00  0.00            
ATOM   3128  CA  ASP   201      75.640 106.900  61.810  1.00  0.00            
ATOM   3129  HA  ASP   201      75.060 107.040  62.720  1.00  0.00            
ATOM   3130  CB  ASP   201      74.800 107.520  60.670  1.00  0.00            
ATOM   3131  HB1 ASP   201      75.270 107.310  59.710  1.00  0.00            
ATOM   3132  HB2 ASP   201      74.780 108.600  60.810  1.00  0.00            
ATOM   3133  CG  ASP   201      73.360 107.010  60.640  1.00  0.00            
ATOM   3134  OD1 ASP   201      73.000 106.120  61.430  1.00  0.00            
ATOM   3135  OD2 ASP   201      72.530 107.560  59.880  1.00  0.00            
ATOM   3136  C   ASP   201      75.830 105.370  61.630  1.00  0.00            
ATOM   3137  O   ASP   201      76.380 104.910  60.620  1.00  0.00            
ATOM   3138  N   LEU   202      75.340 104.600  62.600  1.00  0.00            
ATOM   3139  H   LEU   202      74.890 105.060  63.380  1.00  0.00            
ATOM   3140  CA  LEU   202      75.330 103.130  62.650  1.00  0.00            
ATOM   3141  HA  LEU   202      75.890 102.740  61.790  1.00  0.00            
ATOM   3142  CB  LEU   202      76.050 102.630  63.920  1.00  0.00            
ATOM   3143  HB1 LEU   202      76.120 101.550  63.860  1.00  0.00            
ATOM   3144  HB2 LEU   202      75.430 102.870  64.790  1.00  0.00            
ATOM   3145  CG  LEU   202      77.460 103.190  64.160  1.00  0.00            
ATOM   3146  HG  LEU   202      77.410 104.280  64.240  1.00  0.00            
ATOM   3147  CD1 LEU   202      78.030 102.660  65.470  1.00  0.00            
ATOM   3148 1HD1 LEU   202      78.980 103.160  65.690  1.00  0.00            
ATOM   3149 2HD1 LEU   202      77.350 102.840  66.290  1.00  0.00            
ATOM   3150 3HD1 LEU   202      78.220 101.580  65.390  1.00  0.00            
ATOM   3151  CD2 LEU   202      78.410 102.810  63.030  1.00  0.00            
ATOM   3152 1HD2 LEU   202      79.420 103.140  63.280  1.00  0.00            
ATOM   3153 2HD2 LEU   202      78.420 101.720  62.900  1.00  0.00            
ATOM   3154 3HD2 LEU   202      78.100 103.280  62.100  1.00  0.00            
ATOM   3155  C   LEU   202      73.910 102.540  62.530  1.00  0.00            
ATOM   3156  O   LEU   202      73.700 101.360  62.790  1.00  0.00            
ATOM   3157  N   ARG   203      72.900 103.350  62.170  1.00  0.00            
ATOM   3158  H   ARG   203      73.110 104.320  61.980  1.00  0.00            
ATOM   3159  CA  ARG   203      71.490 102.910  62.070  1.00  0.00            
ATOM   3160  HA  ARG   203      71.210 102.320  62.940  1.00  0.00            
ATOM   3161  CB  ARG   203      70.580 104.150  62.020  1.00  0.00            
ATOM   3162  HB1 ARG   203      69.550 103.820  61.910  1.00  0.00            
ATOM   3163  HB2 ARG   203      70.840 104.720  61.130  1.00  0.00            
ATOM   3164  CG  ARG   203      70.680 105.020  63.290  1.00  0.00            
ATOM   3165  HG1 ARG   203      71.710 105.330  63.470  1.00  0.00            
ATOM   3166  HG2 ARG   203      70.330 104.450  64.150  1.00  0.00            
ATOM   3167  CD  ARG   203      69.810 106.270  63.130  1.00  0.00            
ATOM   3168  HD1 ARG   203      69.900 106.890  64.020  1.00  0.00            
ATOM   3169  HD2 ARG   203      68.780 105.930  63.040  1.00  0.00            
ATOM   3170  NE  ARG   203      70.190 107.050  61.940  1.00  0.00            
ATOM   3171  HE  ARG   203      71.140 106.930  61.590  1.00  0.00            
ATOM   3172  CZ  ARG   203      69.380 107.730  61.150  1.00  0.00            
ATOM   3173  NH1 ARG   203      68.140 107.950  61.480  1.00  0.00            
ATOM   3174 1HH1 ARG   203      67.760 107.560  62.330  1.00  0.00            
ATOM   3175 2HH1 ARG   203      67.500 108.360  60.810  1.00  0.00            
ATOM   3176  NH2 ARG   203      69.780 108.180  60.010  1.00  0.00            
ATOM   3177 1HH2 ARG   203      70.760 108.070  59.760  1.00  0.00            
ATOM   3178 2HH2 ARG   203      69.190 108.730  59.410  1.00  0.00            
ATOM   3179  C   ARG   203      71.210 102.040  60.850  1.00  0.00            
ATOM   3180  O   ARG   203      70.360 101.150  60.910  1.00  0.00            
ATOM   3181  N   GLY   204      71.960 102.240  59.760  1.00  0.00            
ATOM   3182  H   GLY   204      72.670 102.950  59.800  1.00  0.00            
ATOM   3183  CA  GLY   204      71.910 101.390  58.560  1.00  0.00            
ATOM   3184  HA1 GLY   204      72.460 101.880  57.760  1.00  0.00            
ATOM   3185  HA2 GLY   204      70.870 101.260  58.250  1.00  0.00            
ATOM   3186  C   GLY   204      72.520 100.000  58.800  1.00  0.00            
ATOM   3187  O   GLY   204      72.190  99.060  58.070  1.00  0.00            
ATOM   3188  N   ASN   205      73.370  99.870  59.820  1.00  0.00            
ATOM   3189  H   ASN   205      73.540 100.690  60.380  1.00  0.00            
ATOM   3190  CA  ASN   205      74.010  98.630  60.270  1.00  0.00            
ATOM   3191  HA  ASN   205      74.150  97.970  59.420  1.00  0.00            
ATOM   3192  CB  ASN   205      75.390  99.000  60.850  1.00  0.00            
ATOM   3193  HB1 ASN   205      75.810  98.130  61.350  1.00  0.00            
ATOM   3194  HB2 ASN   205      75.290  99.790  61.590  1.00  0.00            
ATOM   3195  CG  ASN   205      76.350  99.440  59.770  1.00  0.00            
ATOM   3196  OD1 ASN   205      76.660 100.610  59.610  1.00  0.00            
ATOM   3197  ND2 ASN   205      76.820  98.510  58.980  1.00  0.00            
ATOM   3198 1HD2 ASN   205      76.470  97.570  59.080  1.00  0.00            
ATOM   3199 2HD2 ASN   205      77.520  98.770  58.300  1.00  0.00            
ATOM   3200  C   ASN   205      73.160  97.870  61.310  1.00  0.00            
ATOM   3201  O   ASN   205      72.300  98.440  61.990  1.00  0.00            
ATOM   3202  N   THR   206      73.410  96.570  61.440  1.00  0.00            
ATOM   3203  H   THR   206      74.130  96.160  60.860  1.00  0.00            
ATOM   3204  CA  THR   206      72.940  95.770  62.590  1.00  0.00            
ATOM   3205  HA  THR   206      71.970  96.140  62.910  1.00  0.00            
ATOM   3206  CB  THR   206      72.760  94.300  62.220  1.00  0.00            
ATOM   3207  HB  THR   206      72.400  93.750  63.090  1.00  0.00            
ATOM   3208  CG2 THR   206      71.750  94.120  61.080  1.00  0.00            
ATOM   3209 1HG2 THR   206      71.480  93.060  61.000  1.00  0.00            
ATOM   3210 2HG2 THR   206      70.850  94.690  61.300  1.00  0.00            
ATOM   3211 3HG2 THR   206      72.190  94.450  60.140  1.00  0.00            
ATOM   3212  OG1 THR   206      73.990  93.750  61.810  1.00  0.00            
ATOM   3213  HG1 THR   206      73.830  92.820  61.650  1.00  0.00            
ATOM   3214  C   THR   206      73.890  95.910  63.780  1.00  0.00            
ATOM   3215  O   THR   206      75.010  96.390  63.630  1.00  0.00            
ATOM   3216  N   ALA   207      73.460  95.490  64.970  1.00  0.00            
ATOM   3217  H   ALA   207      72.510  95.150  65.060  1.00  0.00            
ATOM   3218  CA  ALA   207      74.270  95.600  66.190  1.00  0.00            
ATOM   3219  HA  ALA   207      74.450  96.660  66.380  1.00  0.00            
ATOM   3220  CB  ALA   207      73.480  95.030  67.370  1.00  0.00            
ATOM   3221  HB1 ALA   207      74.060  95.120  68.280  1.00  0.00            
ATOM   3222  HB2 ALA   207      72.550  95.580  67.490  1.00  0.00            
ATOM   3223  HB3 ALA   207      73.250  93.980  67.190  1.00  0.00            
ATOM   3224  C   ALA   207      75.660  94.940  66.050  1.00  0.00            
ATOM   3225  O   ALA   207      76.660  95.560  66.390  1.00  0.00            
ATOM   3226  N   ALA   208      75.740  93.740  65.460  1.00  0.00            
ATOM   3227  H   ALA   208      74.880  93.280  65.190  1.00  0.00            
ATOM   3228  CA  ALA   208      77.000  93.020  65.260  1.00  0.00            
ATOM   3229  HA  ALA   208      77.460  92.840  66.230  1.00  0.00            
ATOM   3230  CB  ALA   208      76.680  91.660  64.620  1.00  0.00            
ATOM   3231  HB1 ALA   208      77.600  91.090  64.500  1.00  0.00            
ATOM   3232  HB2 ALA   208      76.010  91.100  65.270  1.00  0.00            
ATOM   3233  HB3 ALA   208      76.220  91.800  63.650  1.00  0.00            
ATOM   3234  C   ALA   208      78.020  93.800  64.400  1.00  0.00            
ATOM   3235  O   ALA   208      79.220  93.820  64.710  1.00  0.00            
ATOM   3236  N   GLU   209      77.530  94.460  63.360  1.00  0.00            
ATOM   3237  H   GLU   209      76.530  94.410  63.200  1.00  0.00            
ATOM   3238  CA  GLU   209      78.310  95.320  62.460  1.00  0.00            
ATOM   3239  HA  GLU   209      79.220  94.820  62.160  1.00  0.00            
ATOM   3240  CB  GLU   209      77.450  95.630  61.230  1.00  0.00            
ATOM   3241  HB1 GLU   209      77.960  96.380  60.620  1.00  0.00            
ATOM   3242  HB2 GLU   209      76.520  96.070  61.580  1.00  0.00            
ATOM   3243  CG  GLU   209      77.100  94.420  60.350  1.00  0.00            
ATOM   3244  HG1 GLU   209      76.710  93.610  60.970  1.00  0.00            
ATOM   3245  HG2 GLU   209      78.000  94.060  59.860  1.00  0.00            
ATOM   3246  CD  GLU   209      76.040  94.770  59.290  1.00  0.00            
ATOM   3247  OE1 GLU   209      75.710  93.880  58.460  1.00  0.00            
ATOM   3248  OE2 GLU   209      75.540  95.920  59.260  1.00  0.00            
ATOM   3249  C   GLU   209      78.690  96.650  63.140  1.00  0.00            
ATOM   3250  O   GLU   209      79.810  97.140  62.970  1.00  0.00            
ATOM   3251  N   ALA   210      77.770  97.240  63.910  1.00  0.00            
ATOM   3252  H   ALA   210      76.870  96.780  63.990  1.00  0.00            
ATOM   3253  CA  ALA   210      77.940  98.510  64.590  1.00  0.00            
ATOM   3254  HA  ALA   210      78.320  99.240  63.870  1.00  0.00            
ATOM   3255  CB  ALA   210      76.550  98.970  65.050  1.00  0.00            
ATOM   3256  HB1 ALA   210      76.620  99.950  65.510  1.00  0.00            
ATOM   3257  HB2 ALA   210      75.870  99.040  64.190  1.00  0.00            
ATOM   3258  HB3 ALA   210      76.140  98.270  65.770  1.00  0.00            
ATOM   3259  C   ALA   210      78.950  98.430  65.750  1.00  0.00            
ATOM   3260  O   ALA   210      79.820  99.290  65.860  1.00  0.00            
ATOM   3261  N   GLU   211      78.890  97.370  66.550  1.00  0.00            
ATOM   3262  H   GLU   211      78.140  96.710  66.410  1.00  0.00            
ATOM   3263  CA  GLU   211      79.910  97.020  67.560  1.00  0.00            
ATOM   3264  HA  GLU   211      79.940  97.780  68.340  1.00  0.00            
ATOM   3265  CB  GLU   211      79.580  95.650  68.170  1.00  0.00            
ATOM   3266  HB1 GLU   211      80.440  95.300  68.750  1.00  0.00            
ATOM   3267  HB2 GLU   211      79.420  94.950  67.350  1.00  0.00            
ATOM   3268  CG  GLU   211      78.360  95.650  69.100  1.00  0.00            
ATOM   3269  HG1 GLU   211      77.530  96.200  68.640  1.00  0.00            
ATOM   3270  HG2 GLU   211      78.620  96.170  70.020  1.00  0.00            
ATOM   3271  CD  GLU   211      77.890  94.220  69.430  1.00  0.00            
ATOM   3272  OE1 GLU   211      77.480  93.970  70.590  1.00  0.00            
ATOM   3273  OE2 GLU   211      77.950  93.300  68.580  1.00  0.00            
ATOM   3274  C   GLU   211      81.310  96.950  66.930  1.00  0.00            
ATOM   3275  O   GLU   211      82.270  97.510  67.450  1.00  0.00            
ATOM   3276  N   PHE   212      81.430  96.300  65.770  1.00  0.00            
ATOM   3277  H   PHE   212      80.610  95.860  65.370  1.00  0.00            
ATOM   3278  CA  PHE   212      82.690  96.200  65.040  1.00  0.00            
ATOM   3279  HA  PHE   212      83.450  95.820  65.720  1.00  0.00            
ATOM   3280  CB  PHE   212      82.530  95.190  63.910  1.00  0.00            
ATOM   3281  HB1 PHE   212      81.590  95.380  63.370  1.00  0.00            
ATOM   3282  HB2 PHE   212      82.450  94.190  64.340  1.00  0.00            
ATOM   3283  CG  PHE   212      83.660  95.220  62.910  1.00  0.00            
ATOM   3284  CD1 PHE   212      83.520  95.920  61.700  1.00  0.00            
ATOM   3285  HD1 PHE   212      82.590  96.420  61.470  1.00  0.00            
ATOM   3286  CE1 PHE   212      84.600  96.000  60.810  1.00  0.00            
ATOM   3287  HE1 PHE   212      84.490  96.540  59.870  1.00  0.00            
ATOM   3288  CZ  PHE   212      85.820  95.390  61.120  1.00  0.00            
ATOM   3289  HZ  PHE   212      86.650  95.470  60.440  1.00  0.00            
ATOM   3290  CE2 PHE   212      85.960  94.680  62.330  1.00  0.00            
ATOM   3291  HE2 PHE   212      86.900  94.200  62.570  1.00  0.00            
ATOM   3292  CD2 PHE   212      84.880  94.580  63.220  1.00  0.00            
ATOM   3293  HD2 PHE   212      85.000  94.050  64.150  1.00  0.00            
ATOM   3294  C   PHE   212      83.190  97.570  64.540  1.00  0.00            
ATOM   3295  O   PHE   212      84.380  97.870  64.680  1.00  0.00            
ATOM   3296  N   ILE   213      82.320  98.420  63.990  1.00  0.00            
ATOM   3297  H   ILE   213      81.360  98.130  63.890  1.00  0.00            
ATOM   3298  CA  ILE   213      82.700  99.770  63.540  1.00  0.00            
ATOM   3299  HA  ILE   213      83.540  99.670  62.840  1.00  0.00            
ATOM   3300  CB  ILE   213      81.540 100.450  62.780  1.00  0.00            
ATOM   3301  HB  ILE   213      80.650 100.430  63.410  1.00  0.00            
ATOM   3302  CG2 ILE   213      81.870 101.920  62.440  1.00  0.00            
ATOM   3303 1HG2 ILE   213      81.110 102.350  61.790  1.00  0.00            
ATOM   3304 2HG2 ILE   213      81.920 102.520  63.350  1.00  0.00            
ATOM   3305 3HG2 ILE   213      82.830 101.970  61.920  1.00  0.00            
ATOM   3306  CG1 ILE   213      81.230  99.710  61.450  1.00  0.00            
ATOM   3307 1HG1 ILE   213      81.380  98.630  61.580  1.00  0.00            
ATOM   3308 2HG1 ILE   213      81.930 100.040  60.690  1.00  0.00            
ATOM   3309  CD  ILE   213      79.800  99.920  60.940  1.00  0.00            
ATOM   3310  HD1 ILE   213      79.670  99.380  60.010  1.00  0.00            
ATOM   3311  HD2 ILE   213      79.090  99.550  61.680  1.00  0.00            
ATOM   3312  HD3 ILE   213      79.620 100.980  60.760  1.00  0.00            
ATOM   3313  C   ILE   213      83.220 100.630  64.710  1.00  0.00            
ATOM   3314  O   ILE   213      84.190 101.360  64.540  1.00  0.00            
ATOM   3315  N   LEU   214      82.630 100.500  65.900  1.00  0.00            
ATOM   3316  H   LEU   214      81.830  99.890  65.980  1.00  0.00            
ATOM   3317  CA  LEU   214      83.130 101.160  67.110  1.00  0.00            
ATOM   3318  HA  LEU   214      83.300 102.210  66.890  1.00  0.00            
ATOM   3319  CB  LEU   214      82.070 101.070  68.230  1.00  0.00            
ATOM   3320  HB1 LEU   214      82.520 101.430  69.160  1.00  0.00            
ATOM   3321  HB2 LEU   214      81.810 100.020  68.380  1.00  0.00            
ATOM   3322  CG  LEU   214      80.780 101.860  67.970  1.00  0.00            
ATOM   3323  HG  LEU   214      80.360 101.580  67.000  1.00  0.00            
ATOM   3324  CD1 LEU   214      79.740 101.570  69.050  1.00  0.00            
ATOM   3325 1HD1 LEU   214      78.830 102.120  68.840  1.00  0.00            
ATOM   3326 2HD1 LEU   214      79.520 100.500  69.070  1.00  0.00            
ATOM   3327 3HD1 LEU   214      80.120 101.870  70.030  1.00  0.00            
ATOM   3328  CD2 LEU   214      81.030 103.370  67.960  1.00  0.00            
ATOM   3329 1HD2 LEU   214      80.080 103.900  67.830  1.00  0.00            
ATOM   3330 2HD2 LEU   214      81.470 103.680  68.910  1.00  0.00            
ATOM   3331 3HD2 LEU   214      81.690 103.640  67.140  1.00  0.00            
ATOM   3332  C   LEU   214      84.500 100.590  67.550  1.00  0.00            
ATOM   3333  O   LEU   214      85.420 101.370  67.780  1.00  0.00            
ATOM   3334  N   MET   215      84.690  99.270  67.540  1.00  0.00            
ATOM   3335  H   MET   215      83.880  98.680  67.410  1.00  0.00            
ATOM   3336  CA  MET   215      85.980  98.640  67.860  1.00  0.00            
ATOM   3337  HA  MET   215      86.280  98.960  68.850  1.00  0.00            
ATOM   3338  CB  MET   215      85.830  97.110  67.870  1.00  0.00            
ATOM   3339  HB1 MET   215      86.820  96.650  67.870  1.00  0.00            
ATOM   3340  HB2 MET   215      85.320  96.780  66.960  1.00  0.00            
ATOM   3341  CG  MET   215      85.060  96.590  69.090  1.00  0.00            
ATOM   3342  HG1 MET   215      84.950  95.510  68.990  1.00  0.00            
ATOM   3343  HG2 MET   215      84.060  97.020  69.070  1.00  0.00            
ATOM   3344  SD  MET   215      85.810  96.950  70.700  1.00  0.00            
ATOM   3345  CE  MET   215      87.310  95.940  70.590  1.00  0.00            
ATOM   3346  HE1 MET   215      87.780  95.880  71.570  1.00  0.00            
ATOM   3347  HE2 MET   215      87.050  94.940  70.260  1.00  0.00            
ATOM   3348  HE3 MET   215      88.010  96.390  69.880  1.00  0.00            
ATOM   3349  C   MET   215      87.110  99.050  66.900  1.00  0.00            
ATOM   3350  O   MET   215      88.270  99.160  67.320  1.00  0.00            
ATOM   3351  N   MET   216      86.800  99.360  65.640  1.00  0.00            
ATOM   3352  H   MET   216      85.840  99.210  65.350  1.00  0.00            
ATOM   3353  CA  MET   216      87.750  99.910  64.660  1.00  0.00            
ATOM   3354  HA  MET   216      88.680  99.340  64.740  1.00  0.00            
ATOM   3355  CB  MET   216      87.210  99.700  63.240  1.00  0.00            
ATOM   3356  HB1 MET   216      87.870 100.210  62.530  1.00  0.00            
ATOM   3357  HB2 MET   216      86.220 100.150  63.160  1.00  0.00            
ATOM   3358  CG  MET   216      87.130  98.230  62.820  1.00  0.00            
ATOM   3359  HG1 MET   216      86.670  98.190  61.840  1.00  0.00            
ATOM   3360  HG2 MET   216      86.480  97.680  63.510  1.00  0.00            
ATOM   3361  SD  MET   216      88.720  97.350  62.710  1.00  0.00            
ATOM   3362  CE  MET   216      88.760  96.490  64.310  1.00  0.00            
ATOM   3363  HE1 MET   216      89.630  95.840  64.350  1.00  0.00            
ATOM   3364  HE2 MET   216      88.820  97.210  65.120  1.00  0.00            
ATOM   3365  HE3 MET   216      87.860  95.890  64.430  1.00  0.00            
ATOM   3366  C   MET   216      88.160 101.370  64.940  1.00  0.00            
ATOM   3367  O   MET   216      89.000 101.920  64.210  1.00  0.00            
ATOM   3368  N   THR   217      87.640 102.010  66.000  1.00  0.00            
ATOM   3369  H   THR   217      86.920 101.540  66.520  1.00  0.00            
ATOM   3370  CA  THR   217      88.110 103.320  66.500  1.00  0.00            
ATOM   3371  HA  THR   217      88.630 103.820  65.690  1.00  0.00            
ATOM   3372  CB  THR   217      86.950 104.240  66.910  1.00  0.00            
ATOM   3373  HB  THR   217      87.370 105.230  67.080  1.00  0.00            
ATOM   3374  CG2 THR   217      85.840 104.370  65.880  1.00  0.00            
ATOM   3375 1HG2 THR   217      85.040 104.980  66.290  1.00  0.00            
ATOM   3376 2HG2 THR   217      86.240 104.850  64.980  1.00  0.00            
ATOM   3377 3HG2 THR   217      85.430 103.400  65.620  1.00  0.00            
ATOM   3378  OG1 THR   217      86.340 103.830  68.120  1.00  0.00            
ATOM   3379  HG1 THR   217      86.000 102.950  68.010  1.00  0.00            
ATOM   3380  C   THR   217      89.100 103.230  67.670  1.00  0.00            
ATOM   3381  O   THR   217      89.810 104.200  67.950  1.00  0.00            
ATOM   3382  N   CYS   218      89.190 102.080  68.340  1.00  0.00            
ATOM   3383  H   CYS   218      88.580 101.310  68.080  1.00  0.00            
ATOM   3384  CA  CYS   218      90.090 101.860  69.470  1.00  0.00            
ATOM   3385  HA  CYS   218      90.010 102.700  70.150  1.00  0.00            
ATOM   3386  CB  CYS   218      89.660 100.590  70.230  1.00  0.00            
ATOM   3387  HB1 CYS   218      90.280 100.480  71.120  1.00  0.00            
ATOM   3388  HB2 CYS   218      89.790  99.720  69.590  1.00  0.00            
ATOM   3389  SG  CYS   218      87.930 100.720  70.760  1.00  0.00            
ATOM   3390  HG  CYS   218      87.850  99.520  71.350  1.00  0.00            
ATOM   3391  C   CYS   218      91.560 101.760  69.020  1.00  0.00            
ATOM   3392  O   CYS   218      91.850 101.540  67.840  1.00  0.00            
ATOM   3393  N   GLY   219      92.490 101.910  69.970  1.00  0.00            
ATOM   3394  H   GLY   219      92.190 102.080  70.920  1.00  0.00            
ATOM   3395  CA  GLY   219      93.920 101.720  69.710  1.00  0.00            
ATOM   3396  HA1 GLY   219      94.500 101.980  70.600  1.00  0.00            
ATOM   3397  HA2 GLY   219      94.230 102.390  68.910  1.00  0.00            
ATOM   3398  C   GLY   219      94.260 100.280  69.300  1.00  0.00            
ATOM   3399  O   GLY   219      93.530  99.340  69.600  1.00  0.00            
ATOM   3400  N   TRP   220      95.380 100.120  68.600  1.00  0.00            
ATOM   3401  H   TRP   220      95.960 100.940  68.450  1.00  0.00            
ATOM   3402  CA  TRP   220      95.820  98.880  67.960  1.00  0.00            
ATOM   3403  HA  TRP   220      95.190  98.060  68.290  1.00  0.00            
ATOM   3404  CB  TRP   220      95.650  99.040  66.440  1.00  0.00            
ATOM   3405  HB1 TRP   220      96.390  99.750  66.070  1.00  0.00            
ATOM   3406  HB2 TRP   220      94.670  99.480  66.250  1.00  0.00            
ATOM   3407  CG  TRP   220      95.740  97.800  65.600  1.00  0.00            
ATOM   3408  CD1 TRP   220      96.810  96.980  65.500  1.00  0.00            
ATOM   3409  HD1 TRP   220      97.750  97.110  66.010  1.00  0.00            
ATOM   3410  NE1 TRP   220      96.520  95.940  64.640  1.00  0.00            
ATOM   3411  HE1 TRP   220      97.170  95.190  64.440  1.00  0.00            
ATOM   3412  CE2 TRP   220      95.270  96.060  64.090  1.00  0.00            
ATOM   3413  CZ2 TRP   220      94.550  95.290  63.170  1.00  0.00            
ATOM   3414  HZ2 TRP   220      95.000  94.400  62.750  1.00  0.00            
ATOM   3415  CH2 TRP   220      93.260  95.690  62.790  1.00  0.00            
ATOM   3416  HH2 TRP   220      92.700  95.110  62.080  1.00  0.00            
ATOM   3417  CZ3 TRP   220      92.700  96.860  63.340  1.00  0.00            
ATOM   3418  HZ3 TRP   220      91.710  97.170  63.050  1.00  0.00            
ATOM   3419  CE3 TRP   220      93.430  97.630  64.280  1.00  0.00            
ATOM   3420  HE3 TRP   220      92.970  98.500  64.710  1.00  0.00            
ATOM   3421  CD2 TRP   220      94.730  97.250  64.680  1.00  0.00            
ATOM   3422  C   TRP   220      97.270  98.580  68.340  1.00  0.00            
ATOM   3423  O   TRP   220      98.140  99.450  68.210  1.00  0.00            
ATOM   3424  N   LYS   221      97.550  97.350  68.770  1.00  0.00            
ATOM   3425  H   LYS   221      96.790  96.700  68.890  1.00  0.00            
ATOM   3426  CA  LYS   221      98.910  96.810  68.980  1.00  0.00            
ATOM   3427  HA  LYS   221      99.650  97.470  68.520  1.00  0.00            
ATOM   3428  CB  LYS   221      99.230  96.700  70.490  1.00  0.00            
ATOM   3429  HB1 LYS   221     100.260  96.380  70.610  1.00  0.00            
ATOM   3430  HB2 LYS   221      98.590  95.920  70.900  1.00  0.00            
ATOM   3431  CG  LYS   221      99.000  97.980  71.320  1.00  0.00            
ATOM   3432  HG1 LYS   221      99.000  97.680  72.370  1.00  0.00            
ATOM   3433  HG2 LYS   221      98.010  98.380  71.110  1.00  0.00            
ATOM   3434  CD  LYS   221     100.030  99.100  71.160  1.00  0.00            
ATOM   3435  HD1 LYS   221     100.140  99.360  70.100  1.00  0.00            
ATOM   3436  HD2 LYS   221     100.990  98.760  71.550  1.00  0.00            
ATOM   3437  CE  LYS   221      99.520 100.320  71.940  1.00  0.00            
ATOM   3438  HE1 LYS   221      99.060  99.970  72.870  1.00  0.00            
ATOM   3439  HE2 LYS   221      98.750 100.820  71.360  1.00  0.00            
ATOM   3440  NZ  LYS   221     100.600 101.270  72.290  1.00  0.00            
ATOM   3441  HZ1 LYS   221     100.250 102.080  72.790  1.00  0.00            
ATOM   3442  HZ2 LYS   221     101.270 100.840  72.920  1.00  0.00            
ATOM   3443  HZ3 LYS   221     101.120 101.590  71.480  1.00  0.00            
ATOM   3444  C   LYS   221      99.010  95.450  68.290  1.00  0.00            
ATOM   3445  O   LYS   221      98.060  94.660  68.390  1.00  0.00            
ATOM   3446  N   SER   222     100.080  95.170  67.540  1.00  0.00            
ATOM   3447  H   SER   222     100.820  95.860  67.480  1.00  0.00            
ATOM   3448  CA  SER   222     100.100  94.030  66.620  1.00  0.00            
ATOM   3449  HA  SER   222      99.150  94.040  66.100  1.00  0.00            
ATOM   3450  CB  SER   222     101.170  94.190  65.530  1.00  0.00            
ATOM   3451  HB1 SER   222     101.180  95.230  65.190  1.00  0.00            
ATOM   3452  HB2 SER   222     100.910  93.560  64.690  1.00  0.00            
ATOM   3453  OG  SER   222     102.480  93.810  65.940  1.00  0.00            
ATOM   3454  HG  SER   222     103.040  93.980  65.180  1.00  0.00            
ATOM   3455  C   SER   222     100.180  92.670  67.320  1.00  0.00            
ATOM   3456  O   SER   222     100.740  92.540  68.420  1.00  0.00            
ATOM   3457  N   SER   223      99.630  91.640  66.690  1.00  0.00            
ATOM   3458  H   SER   223      99.180  91.820  65.800  1.00  0.00            
ATOM   3459  CA  SER   223      99.710  90.230  67.110  1.00  0.00            
ATOM   3460  HA  SER   223     100.270  90.170  68.040  1.00  0.00            
ATOM   3461  CB  SER   223      98.310  89.660  67.380  1.00  0.00            
ATOM   3462  HB1 SER   223      97.890  90.130  68.270  1.00  0.00            
ATOM   3463  HB2 SER   223      98.390  88.590  67.590  1.00  0.00            
ATOM   3464  OG  SER   223      97.430  89.860  66.300  1.00  0.00            
ATOM   3465  HG  SER   223      96.720  90.440  66.590  1.00  0.00            
ATOM   3466  C   SER   223     100.470  89.350  66.110  1.00  0.00            
ATOM   3467  O   SER   223     100.870  88.240  66.460  1.00  0.00            
ATOM   3468  N   SER   224     100.700  89.840  64.890  1.00  0.00            
ATOM   3469  H   SER   224     100.310  90.750  64.680  1.00  0.00            
ATOM   3470  CA  SER   224     101.320  89.130  63.770  1.00  0.00            
ATOM   3471  HA  SER   224     101.800  88.220  64.150  1.00  0.00            
ATOM   3472  CB  SER   224     100.230  88.730  62.780  1.00  0.00            
ATOM   3473  HB1 SER   224      99.450  88.200  63.320  1.00  0.00            
ATOM   3474  HB2 SER   224     100.650  88.060  62.020  1.00  0.00            
ATOM   3475  OG  SER   224      99.690  89.860  62.130  1.00  0.00            
ATOM   3476  HG  SER   224      99.420  90.500  62.800  1.00  0.00            
ATOM   3477  C   SER   224     102.390  89.960  63.060  1.00  0.00            
ATOM   3478  O   SER   224     102.510  91.170  63.250  1.00  0.00            
ATOM   3479  N   ASN   225     103.170  89.300  62.190  1.00  0.00            
ATOM   3480  H   ASN   225     103.000  88.310  62.070  1.00  0.00            
ATOM   3481  CA  ASN   225     104.190  89.920  61.350  1.00  0.00            
ATOM   3482  HA  ASN   225     104.530  90.830  61.850  1.00  0.00            
ATOM   3483  CB  ASN   225     105.400  88.980  61.230  1.00  0.00            
ATOM   3484  HB1 ASN   225     106.220  89.520  60.770  1.00  0.00            
ATOM   3485  HB2 ASN   225     105.130  88.150  60.580  1.00  0.00            
ATOM   3486  CG  ASN   225     105.900  88.460  62.570  1.00  0.00            
ATOM   3487  OD1 ASN   225     106.570  89.150  63.320  1.00  0.00            
ATOM   3488  ND2 ASN   225     105.590  87.230  62.900  1.00  0.00            
ATOM   3489 1HD2 ASN   225     105.050  86.670  62.260  1.00  0.00            
ATOM   3490 2HD2 ASN   225     105.850  86.890  63.810  1.00  0.00            
ATOM   3491  C   ASN   225     103.640  90.340  59.970  1.00  0.00            
ATOM   3492  O   ASN   225     104.410  90.490  59.010  1.00  0.00            
ATOM   3493  N   TYR   226     102.320  90.450  59.820  1.00  0.00            
ATOM   3494  H   TYR   226     101.730  90.350  60.630  1.00  0.00            
ATOM   3495  CA  TYR   226     101.690  90.890  58.570  1.00  0.00            
ATOM   3496  HA  TYR   226     102.280  90.500  57.740  1.00  0.00            
ATOM   3497  CB  TYR   226     100.270  90.310  58.460  1.00  0.00            
ATOM   3498  HB1 TYR   226      99.810  90.710  57.560  1.00  0.00            
ATOM   3499  HB2 TYR   226      99.690  90.660  59.310  1.00  0.00            
ATOM   3500  CG  TYR   226     100.200  88.790  58.380  1.00  0.00            
ATOM   3501  CD1 TYR   226     101.070  88.080  57.530  1.00  0.00            
ATOM   3502  HD1 TYR   226     101.790  88.600  56.930  1.00  0.00            
ATOM   3503  CE1 TYR   226     101.010  86.680  57.460  1.00  0.00            
ATOM   3504  HE1 TYR   226     101.710  86.130  56.850  1.00  0.00            
ATOM   3505  CZ  TYR   226     100.050  85.970  58.210  1.00  0.00            
ATOM   3506  OH  TYR   226     100.000  84.610  58.100  1.00  0.00            
ATOM   3507  HH  TYR   226      99.270  84.220  58.600  1.00  0.00            
ATOM   3508  CE2 TYR   226      99.170  86.670  59.060  1.00  0.00            
ATOM   3509  HE2 TYR   226      98.410  86.140  59.620  1.00  0.00            
ATOM   3510  CD2 TYR   226      99.250  88.080  59.150  1.00  0.00            
ATOM   3511  HD2 TYR   226      98.570  88.610  59.790  1.00  0.00            
ATOM   3512  C   TYR   226     101.750  92.420  58.450  1.00  0.00            
ATOM   3513  O   TYR   226     101.530  93.130  59.420  1.00  0.00            
ATOM   3514  N   ILE   227     102.020  92.940  57.250  1.00  0.00            
ATOM   3515  H   ILE   227     102.110  92.320  56.460  1.00  0.00            
ATOM   3516  CA  ILE   227     102.250  94.390  57.050  1.00  0.00            
ATOM   3517  HA  ILE   227     103.010  94.680  57.770  1.00  0.00            
ATOM   3518  CB  ILE   227     102.800  94.670  55.640  1.00  0.00            
ATOM   3519  HB  ILE   227     103.670  94.030  55.500  1.00  0.00            
ATOM   3520  CG2 ILE   227     101.800  94.340  54.520  1.00  0.00            
ATOM   3521 1HG2 ILE   227     102.290  94.390  53.550  1.00  0.00            
ATOM   3522 2HG2 ILE   227     101.400  93.340  54.640  1.00  0.00            
ATOM   3523 3HG2 ILE   227     100.970  95.050  54.530  1.00  0.00            
ATOM   3524  CG1 ILE   227     103.290  96.140  55.570  1.00  0.00            
ATOM   3525 1HG1 ILE   227     103.890  96.350  56.450  1.00  0.00            
ATOM   3526 2HG1 ILE   227     102.430  96.810  55.560  1.00  0.00            
ATOM   3527  CD  ILE   227     104.160  96.450  54.340  1.00  0.00            
ATOM   3528  HD1 ILE   227     104.500  97.480  54.410  1.00  0.00            
ATOM   3529  HD2 ILE   227     105.020  95.790  54.330  1.00  0.00            
ATOM   3530  HD3 ILE   227     103.580  96.320  53.430  1.00  0.00            
ATOM   3531  C   ILE   227     101.000  95.230  57.370  1.00  0.00            
ATOM   3532  O   ILE   227     101.120  96.340  57.880  1.00  0.00            
ATOM   3533  N   SER   228      99.810  94.660  57.160  1.00  0.00            
ATOM   3534  H   SER   228      99.800  93.760  56.690  1.00  0.00            
ATOM   3535  CA  SER   228      98.520  95.230  57.540  1.00  0.00            
ATOM   3536  HA  SER   228      98.480  96.260  57.200  1.00  0.00            
ATOM   3537  CB  SER   228      97.400  94.450  56.840  1.00  0.00            
ATOM   3538  HB1 SER   228      96.430  94.880  57.100  1.00  0.00            
ATOM   3539  HB2 SER   228      97.420  93.410  57.150  1.00  0.00            
ATOM   3540  OG  SER   228      97.580  94.530  55.430  1.00  0.00            
ATOM   3541  HG  SER   228      97.040  93.850  55.020  1.00  0.00            
ATOM   3542  C   SER   228      98.280  95.240  59.060  1.00  0.00            
ATOM   3543  O   SER   228      97.350  95.910  59.520  1.00  0.00            
ATOM   3544  N   ASP   229      99.090  94.560  59.860  1.00  0.00            
ATOM   3545  H   ASP   229      99.890  94.080  59.460  1.00  0.00            
ATOM   3546  CA  ASP   229      99.030  94.560  61.330  1.00  0.00            
ATOM   3547  HA  ASP   229      98.060  94.940  61.640  1.00  0.00            
ATOM   3548  CB  ASP   229      99.130  93.110  61.820  1.00  0.00            
ATOM   3549  HB1 ASP   229     100.140  92.730  61.650  1.00  0.00            
ATOM   3550  HB2 ASP   229      98.440  92.490  61.260  1.00  0.00            
ATOM   3551  CG  ASP   229      98.790  92.970  63.300  1.00  0.00            
ATOM   3552  OD1 ASP   229      98.260  93.920  63.890  1.00  0.00            
ATOM   3553  OD2 ASP   229      99.070  91.870  63.860  1.00  0.00            
ATOM   3554  C   ASP   229     100.120  95.490  61.890  1.00  0.00            
ATOM   3555  O   ASP   229     101.320  95.190  61.820  1.00  0.00            
ATOM   3556  N   PHE   230      99.720  96.670  62.380  1.00  0.00            
ATOM   3557  H   PHE   230      98.730  96.810  62.510  1.00  0.00            
ATOM   3558  CA  PHE   230     100.610  97.780  62.740  1.00  0.00            
ATOM   3559  HA  PHE   230     101.580  97.370  63.040  1.00  0.00            
ATOM   3560  CB  PHE   230     100.850  98.690  61.520  1.00  0.00            
ATOM   3561  HB1 PHE   230     101.400  98.110  60.770  1.00  0.00            
ATOM   3562  HB2 PHE   230     101.510  99.510  61.810  1.00  0.00            
ATOM   3563  CG  PHE   230      99.630  99.290  60.840  1.00  0.00            
ATOM   3564  CD1 PHE   230      99.120  98.710  59.670  1.00  0.00            
ATOM   3565  HD1 PHE   230      99.570  97.820  59.270  1.00  0.00            
ATOM   3566  CE1 PHE   230      98.030  99.300  58.990  1.00  0.00            
ATOM   3567  HE1 PHE   230      97.650  98.850  58.090  1.00  0.00            
ATOM   3568  CZ  PHE   230      97.450 100.480  59.490  1.00  0.00            
ATOM   3569  HZ  PHE   230      96.620 100.930  58.970  1.00  0.00            
ATOM   3570  CE2 PHE   230      97.950 101.060  60.670  1.00  0.00            
ATOM   3571  HE2 PHE   230      97.500 101.970  61.050  1.00  0.00            
ATOM   3572  CD2 PHE   230      99.030 100.470  61.340  1.00  0.00            
ATOM   3573  HD2 PHE   230      99.400 100.910  62.250  1.00  0.00            
ATOM   3574  C   PHE   230     100.090  98.600  63.920  1.00  0.00            
ATOM   3575  O   PHE   230      98.870  98.780  64.070  1.00  0.00            
ATOM   3576  N   ASP   231     101.000  99.120  64.750  1.00  0.00            
ATOM   3577  H   ASP   231     101.970  99.000  64.520  1.00  0.00            
ATOM   3578  CA  ASP   231     100.660  99.770  66.010  1.00  0.00            
ATOM   3579  HA  ASP   231      99.870  99.180  66.480  1.00  0.00            
ATOM   3580  CB  ASP   231     101.850  99.760  66.980  1.00  0.00            
ATOM   3581  HB1 ASP   231     101.510 100.110  67.950  1.00  0.00            
ATOM   3582  HB2 ASP   231     102.600 100.460  66.620  1.00  0.00            
ATOM   3583  CG  ASP   231     102.500  98.390  67.160  1.00  0.00            
ATOM   3584  OD1 ASP   231     101.770  97.390  67.280  1.00  0.00            
ATOM   3585  OD2 ASP   231     103.750  98.350  67.250  1.00  0.00            
ATOM   3586  C   ASP   231     100.140 101.210  65.820  1.00  0.00            
ATOM   3587  O   ASP   231     100.800 102.050  65.210  1.00  0.00            
ATOM   3588  N   LEU   232      98.970 101.510  66.380  1.00  0.00            
ATOM   3589  H   LEU   232      98.520 100.820  66.970  1.00  0.00            
ATOM   3590  CA  LEU   232      98.260 102.780  66.190  1.00  0.00            
ATOM   3591  HA  LEU   232      98.990 103.530  65.870  1.00  0.00            
ATOM   3592  CB  LEU   232      97.220 102.570  65.070  1.00  0.00            
ATOM   3593  HB1 LEU   232      96.380 102.030  65.490  1.00  0.00            
ATOM   3594  HB2 LEU   232      97.650 101.940  64.280  1.00  0.00            
ATOM   3595  CG  LEU   232      96.700 103.860  64.410  1.00  0.00            
ATOM   3596  HG  LEU   232      96.430 104.580  65.180  1.00  0.00            
ATOM   3597  CD1 LEU   232      97.740 104.470  63.470  1.00  0.00            
ATOM   3598 1HD1 LEU   232      97.330 105.350  62.980  1.00  0.00            
ATOM   3599 2HD1 LEU   232      98.630 104.750  64.030  1.00  0.00            
ATOM   3600 3HD1 LEU   232      98.020 103.740  62.710  1.00  0.00            
ATOM   3601  CD2 LEU   232      95.460 103.540  63.570  1.00  0.00            
ATOM   3602 1HD2 LEU   232      95.090 104.460  63.110  1.00  0.00            
ATOM   3603 2HD2 LEU   232      95.700 102.820  62.790  1.00  0.00            
ATOM   3604 3HD2 LEU   232      94.680 103.140  64.220  1.00  0.00            
ATOM   3605  C   LEU   232      97.600 103.240  67.500  1.00  0.00            
ATOM   3606  O   LEU   232      96.910 102.430  68.120  1.00  0.00            
ATOM   3607  N   PRO   233      97.720 104.510  67.920  1.00  0.00            
ATOM   3608  CD  PRO   233      98.500 105.590  67.320  1.00  0.00            
ATOM   3609  HD1 PRO   233      98.390 105.610  66.240  1.00  0.00            
ATOM   3610  HD2 PRO   233      99.550 105.470  67.600  1.00  0.00            
ATOM   3611  CG  PRO   233      97.940 106.870  67.930  1.00  0.00            
ATOM   3612  HG1 PRO   233      97.070 107.200  67.350  1.00  0.00            
ATOM   3613  HG2 PRO   233      98.690 107.660  67.970  1.00  0.00            
ATOM   3614  CB  PRO   233      97.490 106.420  69.320  1.00  0.00            
ATOM   3615  HB1 PRO   233      96.750 107.100  69.740  1.00  0.00            
ATOM   3616  HB2 PRO   233      98.360 106.340  69.980  1.00  0.00            
ATOM   3617  CA  PRO   233      96.930 105.030  69.040  1.00  0.00            
ATOM   3618  HA  PRO   233      97.060 104.400  69.920  1.00  0.00            
ATOM   3619  C   PRO   233      95.430 105.070  68.680  1.00  0.00            
ATOM   3620  O   PRO   233      95.060 105.080  67.500  1.00  0.00            
ATOM   3621  N   ARG   234      94.570 105.140  69.700  1.00  0.00            
ATOM   3622  H   ARG   234      94.930 105.080  70.640  1.00  0.00            
ATOM   3623  CA  ARG   234      93.110 105.290  69.510  1.00  0.00            
ATOM   3624  HA  ARG   234      92.760 104.410  68.960  1.00  0.00            
ATOM   3625  CB  ARG   234      92.400 105.310  70.870  1.00  0.00            
ATOM   3626  HB1 ARG   234      92.780 104.480  71.480  1.00  0.00            
ATOM   3627  HB2 ARG   234      91.340 105.160  70.710  1.00  0.00            
ATOM   3628  CG  ARG   234      92.630 106.620  71.640  1.00  0.00            
ATOM   3629  HG1 ARG   234      92.260 107.460  71.040  1.00  0.00            
ATOM   3630  HG2 ARG   234      93.690 106.770  71.810  1.00  0.00            
ATOM   3631  CD  ARG   234      91.900 106.660  72.980  1.00  0.00            
ATOM   3632  HD1 ARG   234      92.290 105.880  73.630  1.00  0.00            
ATOM   3633  HD2 ARG   234      90.830 106.480  72.820  1.00  0.00            
ATOM   3634  NE  ARG   234      92.060 107.990  73.580  1.00  0.00            
ATOM   3635  HE  ARG   234      91.650 108.760  73.070  1.00  0.00            
ATOM   3636  CZ  ARG   234      92.760 108.320  74.650  1.00  0.00            
ATOM   3637  NH1 ARG   234      93.260 107.450  75.470  1.00  0.00            
ATOM   3638 1HH1 ARG   234      93.100 106.460  75.350  1.00  0.00            
ATOM   3639 2HH1 ARG   234      93.910 107.740  76.190  1.00  0.00            
ATOM   3640  NH2 ARG   234      92.990 109.570  74.910  1.00  0.00            
ATOM   3641 1HH2 ARG   234      92.700 110.300  74.270  1.00  0.00            
ATOM   3642 2HH2 ARG   234      93.420 109.820  75.790  1.00  0.00            
ATOM   3643  C   ARG   234      92.770 106.500  68.630  1.00  0.00            
ATOM   3644  O   ARG   234      93.440 107.540  68.690  1.00  0.00            
ATOM   3645  N   LEU   235      91.720 106.400  67.820  1.00  0.00            
ATOM   3646  H   LEU   235      91.180 105.550  67.840  1.00  0.00            
ATOM   3647  CA  LEU   235      91.460 107.380  66.750  1.00  0.00            
ATOM   3648  HA  LEU   235      92.410 107.600  66.270  1.00  0.00            
ATOM   3649  CB  LEU   235      90.510 106.770  65.690  1.00  0.00            
ATOM   3650  HB1 LEU   235      90.340 107.550  64.940  1.00  0.00            
ATOM   3651  HB2 LEU   235      89.550 106.550  66.160  1.00  0.00            
ATOM   3652  CG  LEU   235      91.010 105.510  64.960  1.00  0.00            
ATOM   3653  HG  LEU   235      90.910 104.650  65.610  1.00  0.00            
ATOM   3654  CD1 LEU   235      90.150 105.290  63.710  1.00  0.00            
ATOM   3655 1HD1 LEU   235      90.430 104.350  63.240  1.00  0.00            
ATOM   3656 2HD1 LEU   235      89.100 105.250  63.980  1.00  0.00            
ATOM   3657 3HD1 LEU   235      90.300 106.110  63.000  1.00  0.00            
ATOM   3658  CD2 LEU   235      92.470 105.610  64.510  1.00  0.00            
ATOM   3659 1HD2 LEU   235      92.720 104.760  63.870  1.00  0.00            
ATOM   3660 2HD2 LEU   235      92.640 106.540  63.970  1.00  0.00            
ATOM   3661 3HD2 LEU   235      93.130 105.580  65.380  1.00  0.00            
ATOM   3662  C   LEU   235      90.940 108.730  67.260  1.00  0.00            
ATOM   3663  O   LEU   235      91.100 109.740  66.580  1.00  0.00            
ATOM   3664  N   THR   236      90.330 108.780  68.440  1.00  0.00            
ATOM   3665  H   THR   236      90.260 107.920  68.970  1.00  0.00            
ATOM   3666  CA  THR   236      89.810 109.990  69.100  1.00  0.00            
ATOM   3667  HA  THR   236      90.470 110.830  68.870  1.00  0.00            
ATOM   3668  CB  THR   236      88.410 110.330  68.540  1.00  0.00            
ATOM   3669  HB  THR   236      88.510 110.440  67.460  1.00  0.00            
ATOM   3670  CG2 THR   236      87.340 109.290  68.800  1.00  0.00            
ATOM   3671 1HG2 THR   236      86.420 109.560  68.290  1.00  0.00            
ATOM   3672 2HG2 THR   236      87.660 108.320  68.430  1.00  0.00            
ATOM   3673 3HG2 THR   236      87.140 109.210  69.870  1.00  0.00            
ATOM   3674  OG1 THR   236      87.930 111.560  69.040  1.00  0.00            
ATOM   3675  HG1 THR   236      87.030 111.400  69.340  1.00  0.00            
ATOM   3676  C   THR   236      89.810 109.790  70.620  1.00  0.00            
ATOM   3677  O   THR   236      89.930 108.670  71.100  1.00  0.00            
ATOM   3678  N   ASP   237      89.690 110.870  71.400  1.00  0.00            
ATOM   3679  H   ASP   237      89.640 111.770  70.960  1.00  0.00            
ATOM   3680  CA  ASP   237      89.490 110.760  72.860  1.00  0.00            
ATOM   3681  HA  ASP   237      90.060 109.910  73.240  1.00  0.00            
ATOM   3682  CB  ASP   237      90.000 112.010  73.590  1.00  0.00            
ATOM   3683  HB1 ASP   237      90.000 111.820  74.670  1.00  0.00            
ATOM   3684  HB2 ASP   237      89.310 112.830  73.400  1.00  0.00            
ATOM   3685  CG  ASP   237      91.400 112.430  73.160  1.00  0.00            
ATOM   3686  OD1 ASP   237      92.310 111.580  73.120  1.00  0.00            
ATOM   3687  OD2 ASP   237      91.580 113.640  72.860  1.00  0.00            
ATOM   3688  C   ASP   237      88.020 110.500  73.230  1.00  0.00            
ATOM   3689  O   ASP   237      87.740 109.740  74.150  1.00  0.00            
ATOM   3690  N   ARG   238      87.090 111.100  72.480  1.00  0.00            
ATOM   3691  H   ARG   238      87.410 111.700  71.730  1.00  0.00            
ATOM   3692  CA  ARG   238      85.640 110.900  72.640  1.00  0.00            
ATOM   3693  HA  ARG   238      85.490 109.950  73.150  1.00  0.00            
ATOM   3694  CB  ARG   238      85.020 112.010  73.510  1.00  0.00            
ATOM   3695  HB1 ARG   238      83.970 111.750  73.670  1.00  0.00            
ATOM   3696  HB2 ARG   238      85.060 112.950  72.960  1.00  0.00            
ATOM   3697  CG  ARG   238      85.710 112.210  74.870  1.00  0.00            
ATOM   3698  HG1 ARG   238      86.670 112.700  74.730  1.00  0.00            
ATOM   3699  HG2 ARG   238      85.890 111.240  75.340  1.00  0.00            
ATOM   3700  CD  ARG   238      84.830 113.050  75.800  1.00  0.00            
ATOM   3701  HD1 ARG   238      83.860 112.550  75.910  1.00  0.00            
ATOM   3702  HD2 ARG   238      84.660 114.020  75.330  1.00  0.00            
ATOM   3703  NE  ARG   238      85.430 113.220  77.130  1.00  0.00            
ATOM   3704  HE  ARG   238      86.090 112.520  77.430  1.00  0.00            
ATOM   3705  CZ  ARG   238      85.060 114.090  78.060  1.00  0.00            
ATOM   3706  NH1 ARG   238      84.160 115.010  77.850  1.00  0.00            
ATOM   3707 1HH1 ARG   238      83.780 115.130  76.920  1.00  0.00            
ATOM   3708 2HH1 ARG   238      83.860 115.610  78.610  1.00  0.00            
ATOM   3709  NH2 ARG   238      85.600 114.050  79.230  1.00  0.00            
ATOM   3710 1HH2 ARG   238      86.300 113.340  79.420  1.00  0.00            
ATOM   3711 2HH2 ARG   238      85.270 114.670  79.970  1.00  0.00            
ATOM   3712  C   ARG   238      84.940 110.800  71.280  1.00  0.00            
ATOM   3713  O   ARG   238      85.430 111.350  70.290  1.00  0.00            
ATOM   3714  N   LEU   239      83.790 110.130  71.260  1.00  0.00            
ATOM   3715  H   LEU   239      83.520 109.700  72.130  1.00  0.00            
ATOM   3716  CA  LEU   239      82.900 109.880  70.120  1.00  0.00            
ATOM   3717  HA  LEU   239      83.070 110.630  69.350  1.00  0.00            
ATOM   3718  CB  LEU   239      83.260 108.480  69.550  1.00  0.00            
ATOM   3719  HB1 LEU   239      83.210 107.760  70.370  1.00  0.00            
ATOM   3720  HB2 LEU   239      84.290 108.510  69.200  1.00  0.00            
ATOM   3721  CG  LEU   239      82.370 107.950  68.410  1.00  0.00            
ATOM   3722  HG  LEU   239      81.330 107.960  68.720  1.00  0.00            
ATOM   3723  CD1 LEU   239      82.540 108.770  67.130  1.00  0.00            
ATOM   3724 1HD1 LEU   239      81.920 108.350  66.340  1.00  0.00            
ATOM   3725 2HD1 LEU   239      82.230 109.800  67.300  1.00  0.00            
ATOM   3726 3HD1 LEU   239      83.580 108.750  66.810  1.00  0.00            
ATOM   3727  CD2 LEU   239      82.680 106.500  68.060  1.00  0.00            
ATOM   3728 1HD2 LEU   239      81.940 106.130  67.350  1.00  0.00            
ATOM   3729 2HD2 LEU   239      83.670 106.430  67.600  1.00  0.00            
ATOM   3730 3HD2 LEU   239      82.650 105.880  68.960  1.00  0.00            
ATOM   3731  C   LEU   239      81.430 109.930  70.570  1.00  0.00            
ATOM   3732  O   LEU   239      81.100 109.620  71.710  1.00  0.00            
ATOM   3733  N   ALA   240      80.530 110.260  69.640  1.00  0.00            
ATOM   3734  H   ALA   240      80.870 110.610  68.750  1.00  0.00            
ATOM   3735  CA  ALA   240      79.110 109.940  69.720  1.00  0.00            
ATOM   3736  HA  ALA   240      78.910 109.340  70.600  1.00  0.00            
ATOM   3737  CB  ALA   240      78.340 111.250  69.840  1.00  0.00            
ATOM   3738  HB1 ALA   240      77.280 111.090  69.620  1.00  0.00            
ATOM   3739  HB2 ALA   240      78.430 111.640  70.850  1.00  0.00            
ATOM   3740  HB3 ALA   240      78.740 111.980  69.140  1.00  0.00            
ATOM   3741  C   ALA   240      78.680 109.110  68.490  1.00  0.00            
ATOM   3742  O   ALA   240      79.270 109.220  67.410  1.00  0.00            
ATOM   3743  N   TYR   241      77.650 108.270  68.620  1.00  0.00            
ATOM   3744  H   TYR   241      77.230 108.130  69.530  1.00  0.00            
ATOM   3745  CA  TYR   241      77.130 107.500  67.490  1.00  0.00            
ATOM   3746  HA  TYR   241      77.390 108.020  66.560  1.00  0.00            
ATOM   3747  CB  TYR   241      77.810 106.120  67.430  1.00  0.00            
ATOM   3748  HB1 TYR   241      78.890 106.250  67.390  1.00  0.00            
ATOM   3749  HB2 TYR   241      77.510 105.630  66.500  1.00  0.00            
ATOM   3750  CG  TYR   241      77.460 105.210  68.590  1.00  0.00            
ATOM   3751  CD1 TYR   241      78.270 105.190  69.740  1.00  0.00            
ATOM   3752  HD1 TYR   241      79.160 105.800  69.790  1.00  0.00            
ATOM   3753  CE1 TYR   241      77.900 104.390  70.840  1.00  0.00            
ATOM   3754  HE1 TYR   241      78.500 104.360  71.740  1.00  0.00            
ATOM   3755  CZ  TYR   241      76.730 103.620  70.790  1.00  0.00            
ATOM   3756  OH  TYR   241      76.350 102.900  71.870  1.00  0.00            
ATOM   3757  HH  TYR   241      75.510 102.450  71.730  1.00  0.00            
ATOM   3758  CE2 TYR   241      75.930 103.630  69.620  1.00  0.00            
ATOM   3759  HE2 TYR   241      75.040 103.020  69.580  1.00  0.00            
ATOM   3760  CD2 TYR   241      76.310 104.410  68.520  1.00  0.00            
ATOM   3761  HD2 TYR   241      75.700 104.420  67.630  1.00  0.00            
ATOM   3762  C   TYR   241      75.610 107.390  67.520  1.00  0.00            
ATOM   3763  O   TYR   241      75.000 107.310  68.580  1.00  0.00            
ATOM   3764  N   ARG   242      74.980 107.360  66.340  1.00  0.00            
ATOM   3765  H   ARG   242      75.550 107.450  65.510  1.00  0.00            
ATOM   3766  CA  ARG   242      73.560 107.060  66.180  1.00  0.00            
ATOM   3767  HA  ARG   242      73.040 107.260  67.120  1.00  0.00            
ATOM   3768  CB  ARG   242      72.930 107.980  65.120  1.00  0.00            
ATOM   3769  HB1 ARG   242      71.910 107.640  64.920  1.00  0.00            
ATOM   3770  HB2 ARG   242      73.500 107.930  64.190  1.00  0.00            
ATOM   3771  CG  ARG   242      72.880 109.420  65.650  1.00  0.00            
ATOM   3772  HG1 ARG   242      73.900 109.790  65.800  1.00  0.00            
ATOM   3773  HG2 ARG   242      72.360 109.420  66.610  1.00  0.00            
ATOM   3774  CD  ARG   242      72.160 110.360  64.690  1.00  0.00            
ATOM   3775  HD1 ARG   242      71.140 109.990  64.500  1.00  0.00            
ATOM   3776  HD2 ARG   242      72.710 110.350  63.750  1.00  0.00            
ATOM   3777  NE  ARG   242      72.130 111.740  65.190  1.00  0.00            
ATOM   3778  HE  ARG   242      72.880 112.330  64.850  1.00  0.00            
ATOM   3779  CZ  ARG   242      71.310 112.260  66.080  1.00  0.00            
ATOM   3780  NH1 ARG   242      70.450 111.560  66.760  1.00  0.00            
ATOM   3781 1HH1 ARG   242      70.560 110.550  66.790  1.00  0.00            
ATOM   3782 2HH1 ARG   242      69.960 112.010  67.510  1.00  0.00            
ATOM   3783  NH2 ARG   242      71.340 113.520  66.360  1.00  0.00            
ATOM   3784 1HH2 ARG   242      72.040 114.120  65.950  1.00  0.00            
ATOM   3785 2HH2 ARG   242      70.850 113.800  67.200  1.00  0.00            
ATOM   3786  C   ARG   242      73.370 105.570  65.890  1.00  0.00            
ATOM   3787  O   ARG   242      74.090 105.000  65.080  1.00  0.00            
ATOM   3788  N   SER   243      72.430 104.950  66.590  1.00  0.00            
ATOM   3789  H   SER   243      71.840 105.540  67.160  1.00  0.00            
ATOM   3790  CA  SER   243      72.090 103.520  66.530  1.00  0.00            
ATOM   3791  HA  SER   243      72.240 103.140  65.520  1.00  0.00            
ATOM   3792  CB  SER   243      72.970 102.720  67.510  1.00  0.00            
ATOM   3793  HB1 SER   243      72.890 103.160  68.500  1.00  0.00            
ATOM   3794  HB2 SER   243      74.010 102.760  67.180  1.00  0.00            
ATOM   3795  OG  SER   243      72.550 101.370  67.570  1.00  0.00            
ATOM   3796  HG  SER   243      72.830 100.990  68.400  1.00  0.00            
ATOM   3797  C   SER   243      70.620 103.340  66.920  1.00  0.00            
ATOM   3798  O   SER   243      70.100 104.120  67.730  1.00  0.00            
ATOM   3799  N   PHE   244      69.960 102.300  66.410  1.00  0.00            
ATOM   3800  H   PHE   244      70.440 101.680  65.780  1.00  0.00            
ATOM   3801  CA  PHE   244      68.620 101.930  66.870  1.00  0.00            
ATOM   3802  HA  PHE   244      68.030 102.830  67.030  1.00  0.00            
ATOM   3803  CB  PHE   244      67.930 101.080  65.800  1.00  0.00            
ATOM   3804  HB1 PHE   244      67.070 100.580  66.250  1.00  0.00            
ATOM   3805  HB2 PHE   244      68.620 100.310  65.460  1.00  0.00            
ATOM   3806  CG  PHE   244      67.410 101.860  64.610  1.00  0.00            
ATOM   3807  CD1 PHE   244      66.360 102.780  64.770  1.00  0.00            
ATOM   3808  HD1 PHE   244      65.970 102.980  65.760  1.00  0.00            
ATOM   3809  CE1 PHE   244      65.810 103.440  63.660  1.00  0.00            
ATOM   3810  HE1 PHE   244      65.000 104.140  63.780  1.00  0.00            
ATOM   3811  CZ  PHE   244      66.320 103.190  62.380  1.00  0.00            
ATOM   3812  HZ  PHE   244      65.900 103.670  61.510  1.00  0.00            
ATOM   3813  CE2 PHE   244      67.390 102.290  62.210  1.00  0.00            
ATOM   3814  HE2 PHE   244      67.800 102.110  61.230  1.00  0.00            
ATOM   3815  CD2 PHE   244      67.940 101.620  63.330  1.00  0.00            
ATOM   3816  HD2 PHE   244      68.750 100.920  63.190  1.00  0.00            
ATOM   3817  C   PHE   244      68.630 101.170  68.220  1.00  0.00            
ATOM   3818  O   PHE   244      67.620 101.180  68.910  1.00  0.00            
ATOM   3819  N   TYR   245      69.750 100.550  68.600  1.00  0.00            
ATOM   3820  H   TYR   245      70.570 100.640  68.010  1.00  0.00            
ATOM   3821  CA  TYR   245      69.820  99.560  69.680  1.00  0.00            
ATOM   3822  HA  TYR   245      68.920  99.640  70.290  1.00  0.00            
ATOM   3823  CB  TYR   245      69.840  98.150  69.060  1.00  0.00            
ATOM   3824  HB1 TYR   245      69.760  97.400  69.840  1.00  0.00            
ATOM   3825  HB2 TYR   245      70.800  98.000  68.560  1.00  0.00            
ATOM   3826  CG  TYR   245      68.720  97.900  68.050  1.00  0.00            
ATOM   3827  CD1 TYR   245      67.380  97.880  68.480  1.00  0.00            
ATOM   3828  HD1 TYR   245      67.140  97.980  69.530  1.00  0.00            
ATOM   3829  CE1 TYR   245      66.330  97.800  67.530  1.00  0.00            
ATOM   3830  HE1 TYR   245      65.300  97.820  67.860  1.00  0.00            
ATOM   3831  CZ  TYR   245      66.620  97.720  66.150  1.00  0.00            
ATOM   3832  OH  TYR   245      65.600  97.740  65.240  1.00  0.00            
ATOM   3833  HH  TYR   245      65.900  97.690  64.330  1.00  0.00            
ATOM   3834  CE2 TYR   245      67.970  97.670  65.730  1.00  0.00            
ATOM   3835  HE2 TYR   245      68.200  97.610  64.670  1.00  0.00            
ATOM   3836  CD2 TYR   245      69.010  97.770  66.670  1.00  0.00            
ATOM   3837  HD2 TYR   245      70.040  97.780  66.340  1.00  0.00            
ATOM   3838  C   TYR   245      71.040  99.780  70.610  1.00  0.00            
ATOM   3839  O   TYR   245      72.050 100.340  70.150  1.00  0.00            
ATOM   3840  N   PRO   246      71.000  99.360  71.890  1.00  0.00            
ATOM   3841  CD  PRO   246      69.850  98.780  72.570  1.00  0.00            
ATOM   3842  HD1 PRO   246      69.330  98.050  71.950  1.00  0.00            
ATOM   3843  HD2 PRO   246      69.160  99.570  72.870  1.00  0.00            
ATOM   3844  CG  PRO   246      70.420  98.090  73.810  1.00  0.00            
ATOM   3845  HG1 PRO   246      70.800  97.110  73.540  1.00  0.00            
ATOM   3846  HG2 PRO   246      69.680  98.020  74.610  1.00  0.00            
ATOM   3847  CB  PRO   246      71.580  99.010  74.180  1.00  0.00            
ATOM   3848  HB1 PRO   246      72.320  98.490  74.800  1.00  0.00            
ATOM   3849  HB2 PRO   246      71.190  99.880  74.710  1.00  0.00            
ATOM   3850  CA  PRO   246      72.140  99.420  72.820  1.00  0.00            
ATOM   3851  HA  PRO   246      72.490 100.450  72.900  1.00  0.00            
ATOM   3852  C   PRO   246      73.300  98.520  72.360  1.00  0.00            
ATOM   3853  O   PRO   246      73.110  97.320  72.140  1.00  0.00            
ATOM   3854  N   LEU   247      74.510  99.080  72.240  1.00  0.00            
ATOM   3855  H   LEU   247      74.590 100.070  72.430  1.00  0.00            
ATOM   3856  CA  LEU   247      75.720  98.390  71.760  1.00  0.00            
ATOM   3857  HA  LEU   247      75.450  97.400  71.390  1.00  0.00            
ATOM   3858  CB  LEU   247      76.360  99.170  70.590  1.00  0.00            
ATOM   3859  HB1 LEU   247      77.220  98.610  70.230  1.00  0.00            
ATOM   3860  HB2 LEU   247      76.730 100.130  70.980  1.00  0.00            
ATOM   3861  CG  LEU   247      75.440  99.470  69.390  1.00  0.00            
ATOM   3862  HG  LEU   247      74.620 100.120  69.710  1.00  0.00            
ATOM   3863  CD1 LEU   247      76.220 100.220  68.320  1.00  0.00            
ATOM   3864 1HD1 LEU   247      75.560 100.510  67.510  1.00  0.00            
ATOM   3865 2HD1 LEU   247      76.660 101.120  68.750  1.00  0.00            
ATOM   3866 3HD1 LEU   247      77.030  99.590  67.940  1.00  0.00            
ATOM   3867  CD2 LEU   247      74.830  98.220  68.760  1.00  0.00            
ATOM   3868 1HD2 LEU   247      74.220  98.500  67.900  1.00  0.00            
ATOM   3869 2HD2 LEU   247      75.630  97.550  68.430  1.00  0.00            
ATOM   3870 3HD2 LEU   247      74.200  97.710  69.480  1.00  0.00            
ATOM   3871  C   LEU   247      76.700  98.150  72.920  1.00  0.00            
ATOM   3872  O   LEU   247      77.870  98.540  72.860  1.00  0.00            
ATOM   3873  N   THR   248      76.220  97.570  74.020  1.00  0.00            
ATOM   3874  H   THR   248      75.260  97.250  74.010  1.00  0.00            
ATOM   3875  CA  THR   248      76.880  97.550  75.340  1.00  0.00            
ATOM   3876  HA  THR   248      77.450  98.470  75.450  1.00  0.00            
ATOM   3877  CB  THR   248      75.820  97.510  76.450  1.00  0.00            
ATOM   3878  HB  THR   248      76.260  97.180  77.390  1.00  0.00            
ATOM   3879  CG2 THR   248      75.190  98.890  76.650  1.00  0.00            
ATOM   3880 1HG2 THR   248      74.460  98.820  77.460  1.00  0.00            
ATOM   3881 2HG2 THR   248      75.970  99.600  76.940  1.00  0.00            
ATOM   3882 3HG2 THR   248      74.710  99.230  75.740  1.00  0.00            
ATOM   3883  OG1 THR   248      74.760  96.640  76.080  1.00  0.00            
ATOM   3884  HG1 THR   248      74.050  96.760  76.720  1.00  0.00            
ATOM   3885  C   THR   248      77.900  96.420  75.550  1.00  0.00            
ATOM   3886  O   THR   248      78.640  96.430  76.530  1.00  0.00            
ATOM   3887  N   ARG   249      78.000  95.440  74.640  1.00  0.00            
ATOM   3888  H   ARG   249      77.390  95.490  73.830  1.00  0.00            
ATOM   3889  CA  ARG   249      78.890  94.280  74.800  1.00  0.00            
ATOM   3890  HA  ARG   249      78.690  93.860  75.780  1.00  0.00            
ATOM   3891  CB  ARG   249      78.570  93.190  73.770  1.00  0.00            
ATOM   3892  HB1 ARG   249      79.250  92.360  73.940  1.00  0.00            
ATOM   3893  HB2 ARG   249      78.760  93.570  72.770  1.00  0.00            
ATOM   3894  CG  ARG   249      77.120  92.690  73.890  1.00  0.00            
ATOM   3895  HG1 ARG   249      76.440  93.430  73.470  1.00  0.00            
ATOM   3896  HG2 ARG   249      76.870  92.540  74.940  1.00  0.00            
ATOM   3897  CD  ARG   249      76.940  91.360  73.160  1.00  0.00            
ATOM   3898  HD1 ARG   249      75.900  91.060  73.230  1.00  0.00            
ATOM   3899  HD2 ARG   249      77.560  90.610  73.650  1.00  0.00            
ATOM   3900  NE  ARG   249      77.320  91.480  71.740  1.00  0.00            
ATOM   3901  HE  ARG   249      77.330  92.410  71.350  1.00  0.00            
ATOM   3902  CZ  ARG   249      77.730  90.520  70.940  1.00  0.00            
ATOM   3903  NH1 ARG   249      77.740  89.270  71.280  1.00  0.00            
ATOM   3904 1HH1 ARG   249      77.440  88.990  72.200  1.00  0.00            
ATOM   3905 2HH1 ARG   249      78.110  88.570  70.650  1.00  0.00            
ATOM   3906  NH2 ARG   249      78.150  90.820  69.760  1.00  0.00            
ATOM   3907 1HH2 ARG   249      78.130  91.790  69.470  1.00  0.00            
ATOM   3908 2HH2 ARG   249      78.320  90.100  69.070  1.00  0.00            
ATOM   3909  C   ARG   249      80.400  94.620  74.820  1.00  0.00            
ATOM   3910  O   ARG   249      81.090  94.010  75.630  1.00  0.00            
ATOM   3911  N   PRO   250      80.920  95.590  74.040  1.00  0.00            
ATOM   3912  CD  PRO   250      80.320  96.230  72.880  1.00  0.00            
ATOM   3913  HD1 PRO   250      79.710  97.060  73.230  1.00  0.00            
ATOM   3914  HD2 PRO   250      79.720  95.540  72.290  1.00  0.00            
ATOM   3915  CG  PRO   250      81.480  96.770  72.060  1.00  0.00            
ATOM   3916  HG1 PRO   250      81.180  97.610  71.440  1.00  0.00            
ATOM   3917  HG2 PRO   250      81.910  95.970  71.450  1.00  0.00            
ATOM   3918  CB  PRO   250      82.470  97.170  73.150  1.00  0.00            
ATOM   3919  HB1 PRO   250      82.170  98.130  73.570  1.00  0.00            
ATOM   3920  HB2 PRO   250      83.490  97.230  72.770  1.00  0.00            
ATOM   3921  CA  PRO   250      82.300  96.060  74.190  1.00  0.00            
ATOM   3922  HA  PRO   250      82.980  95.240  73.950  1.00  0.00            
ATOM   3923  C   PRO   250      82.600  96.570  75.600  1.00  0.00            
ATOM   3924  O   PRO   250      83.630  96.230  76.180  1.00  0.00            
ATOM   3925  N   ASP   251      81.670  97.320  76.200  1.00  0.00            
ATOM   3926  H   ASP   251      80.830  97.560  75.700  1.00  0.00            
ATOM   3927  CA  ASP   251      81.810  97.790  77.590  1.00  0.00            
ATOM   3928  HA  ASP   251      82.720  98.390  77.650  1.00  0.00            
ATOM   3929  CB  ASP   251      80.620  98.650  78.040  1.00  0.00            
ATOM   3930  HB1 ASP   251      80.890  99.130  78.980  1.00  0.00            
ATOM   3931  HB2 ASP   251      79.760  98.010  78.250  1.00  0.00            
ATOM   3932  CG  ASP   251      80.190  99.730  77.050  1.00  0.00            
ATOM   3933  OD1 ASP   251      81.080 100.380  76.460  1.00  0.00            
ATOM   3934  OD2 ASP   251      78.970  99.970  76.940  1.00  0.00            
ATOM   3935  C   ASP   251      81.950  96.610  78.550  1.00  0.00            
ATOM   3936  O   ASP   251      82.830  96.610  79.420  1.00  0.00            
ATOM   3937  N   GLN   252      81.090  95.590  78.360  1.00  0.00            
ATOM   3938  H   GLN   252      80.420  95.700  77.610  1.00  0.00            
ATOM   3939  CA  GLN   252      81.010  94.400  79.190  1.00  0.00            
ATOM   3940  HA  GLN   252      80.960  94.710  80.240  1.00  0.00            
ATOM   3941  CB  GLN   252      79.710  93.640  78.870  1.00  0.00            
ATOM   3942  HB1 GLN   252      79.750  92.670  79.370  1.00  0.00            
ATOM   3943  HB2 GLN   252      79.650  93.460  77.790  1.00  0.00            
ATOM   3944  CG  GLN   252      78.460  94.380  79.350  1.00  0.00            
ATOM   3945  HG1 GLN   252      78.430  95.380  78.920  1.00  0.00            
ATOM   3946  HG2 GLN   252      78.550  94.490  80.440  1.00  0.00            
ATOM   3947  CD  GLN   252      77.150  93.670  79.030  1.00  0.00            
ATOM   3948  OE1 GLN   252      77.020  92.840  78.140  1.00  0.00            
ATOM   3949  NE2 GLN   252      76.100  93.990  79.760  1.00  0.00            
ATOM   3950 1HE2 GLN   252      76.200  94.660  80.510  1.00  0.00            
ATOM   3951 2HE2 GLN   252      75.220  93.530  79.560  1.00  0.00            
ATOM   3952  C   GLN   252      82.230  93.480  79.070  1.00  0.00            
ATOM   3953  O   GLN   252      82.680  92.960  80.080  1.00  0.00            
ATOM   3954  N   TRP   253      82.810  93.290  77.880  1.00  0.00            
ATOM   3955  H   TRP   253      82.410  93.720  77.050  1.00  0.00            
ATOM   3956  CA  TRP   253      84.040  92.490  77.750  1.00  0.00            
ATOM   3957  HA  TRP   253      83.890  91.530  78.240  1.00  0.00            
ATOM   3958  CB  TRP   253      84.370  92.210  76.280  1.00  0.00            
ATOM   3959  HB1 TRP   253      84.530  93.160  75.770  1.00  0.00            
ATOM   3960  HB2 TRP   253      83.500  91.740  75.820  1.00  0.00            
ATOM   3961  CG  TRP   253      85.560  91.330  76.060  1.00  0.00            
ATOM   3962  CD1 TRP   253      85.650  90.010  76.370  1.00  0.00            
ATOM   3963  HD1 TRP   253      84.860  89.440  76.840  1.00  0.00            
ATOM   3964  NE1 TRP   253      86.880  89.520  76.000  1.00  0.00            
ATOM   3965  HE1 TRP   253      87.190  88.570  76.170  1.00  0.00            
ATOM   3966  CE2 TRP   253      87.640  90.480  75.380  1.00  0.00            
ATOM   3967  CZ2 TRP   253      88.910  90.450  74.780  1.00  0.00            
ATOM   3968  HZ2 TRP   253      89.460  89.530  74.730  1.00  0.00            
ATOM   3969  CH2 TRP   253      89.430  91.640  74.240  1.00  0.00            
ATOM   3970  HH2 TRP   253      90.390  91.620  73.750  1.00  0.00            
ATOM   3971  CZ3 TRP   253      88.700  92.840  74.350  1.00  0.00            
ATOM   3972  HZ3 TRP   253      89.100  93.750  73.940  1.00  0.00            
ATOM   3973  CE3 TRP   253      87.440  92.850  74.970  1.00  0.00            
ATOM   3974  HE3 TRP   253      86.880  93.780  75.040  1.00  0.00            
ATOM   3975  CD2 TRP   253      86.850  91.670  75.460  1.00  0.00            
ATOM   3976  C   TRP   253      85.210  93.160  78.480  1.00  0.00            
ATOM   3977  O   TRP   253      85.930  92.500  79.220  1.00  0.00            
ATOM   3978  N   VAL   254      85.370  94.490  78.360  1.00  0.00            
ATOM   3979  H   VAL   254      84.750  95.000  77.740  1.00  0.00            
ATOM   3980  CA  VAL   254      86.460  95.210  79.040  1.00  0.00            
ATOM   3981  HA  VAL   254      87.350  94.590  78.970  1.00  0.00            
ATOM   3982  CB  VAL   254      86.790  96.540  78.330  1.00  0.00            
ATOM   3983  HB  VAL   254      85.960  97.230  78.440  1.00  0.00            
ATOM   3984  CG1 VAL   254      88.050  97.160  78.950  1.00  0.00            
ATOM   3985 1HG1 VAL   254      88.420  97.980  78.320  1.00  0.00            
ATOM   3986 2HG1 VAL   254      87.820  97.560  79.940  1.00  0.00            
ATOM   3987 3HG1 VAL   254      88.830  96.410  79.040  1.00  0.00            
ATOM   3988  CG2 VAL   254      87.070  96.320  76.840  1.00  0.00            
ATOM   3989 1HG2 VAL   254      87.400  97.250  76.370  1.00  0.00            
ATOM   3990 2HG2 VAL   254      87.830  95.560  76.690  1.00  0.00            
ATOM   3991 3HG2 VAL   254      86.160  96.010  76.320  1.00  0.00            
ATOM   3992  C   VAL   254      86.200  95.380  80.550  1.00  0.00            
ATOM   3993  O   VAL   254      87.160  95.450  81.330  1.00  0.00            
ATOM   3994  N   SER   255      84.940  95.400  81.000  1.00  0.00            
ATOM   3995  H   SER   255      84.180  95.400  80.340  1.00  0.00            
ATOM   3996  CA  SER   255      84.570  95.460  82.430  1.00  0.00            
ATOM   3997  HA  SER   255      85.370  96.000  82.950  1.00  0.00            
ATOM   3998  CB  SER   255      83.310  96.310  82.650  1.00  0.00            
ATOM   3999  HB1 SER   255      83.400  97.220  82.060  1.00  0.00            
ATOM   4000  HB2 SER   255      83.240  96.580  83.700  1.00  0.00            
ATOM   4001  OG  SER   255      82.130  95.640  82.280  1.00  0.00            
ATOM   4002  HG  SER   255      81.410  96.280  82.320  1.00  0.00            
ATOM   4003  C   SER   255      84.480  94.100  83.140  1.00  0.00            
ATOM   4004  O   SER   255      84.280  94.060  84.360  1.00  0.00            
ATOM   4005  N   GLY   256      84.670  92.990  82.420  1.00  0.00            
ATOM   4006  H   GLY   256      84.820  93.090  81.420  1.00  0.00            
ATOM   4007  CA  GLY   256      84.680  91.620  82.960  1.00  0.00            
ATOM   4008  HA1 GLY   256      85.150  91.620  83.940  1.00  0.00            
ATOM   4009  HA2 GLY   256      85.280  91.000  82.300  1.00  0.00            
ATOM   4010  C   GLY   256      83.300  90.960  83.090  1.00  0.00            
ATOM   4011  O   GLY   256      83.140  90.000  83.850  1.00  0.00            
ATOM   4012  N   GLU   257      82.300  91.450  82.350  1.00  0.00            
ATOM   4013  H   GLU   257      82.520  92.230  81.750  1.00  0.00            
ATOM   4014  CA  GLU   257      80.920  90.950  82.270  1.00  0.00            
ATOM   4015  HA  GLU   257      80.730  90.300  83.130  1.00  0.00            
ATOM   4016  CB  GLU   257      79.930  92.140  82.360  1.00  0.00            
ATOM   4017  HB1 GLU   257      78.940  91.790  82.070  1.00  0.00            
ATOM   4018  HB2 GLU   257      80.220  92.910  81.640  1.00  0.00            
ATOM   4019  CG  GLU   257      79.830  92.770  83.750  1.00  0.00            
ATOM   4020  HG1 GLU   257      80.590  93.550  83.860  1.00  0.00            
ATOM   4021  HG2 GLU   257      80.020  92.010  84.510  1.00  0.00            
ATOM   4022  CD  GLU   257      78.430  93.350  83.990  1.00  0.00            
ATOM   4023  OE1 GLU   257      78.210  94.580  83.850  1.00  0.00            
ATOM   4024  OE2 GLU   257      77.520  92.550  84.330  1.00  0.00            
ATOM   4025  C   GLU   257      80.620  90.070  81.030  1.00  0.00            
ATOM   4026  O   GLU   257      79.480  89.610  80.880  1.00  0.00            
ATOM   4027  N   LEU   258      81.600  89.840  80.150  1.00  0.00            
ATOM   4028  H   LEU   258      82.490  90.280  80.330  1.00  0.00            
ATOM   4029  CA  LEU   258      81.570  88.920  78.990  1.00  0.00            
ATOM   4030  HA  LEU   258      80.850  88.120  79.190  1.00  0.00            
ATOM   4031  CB  LEU   258      81.190  89.670  77.700  1.00  0.00            
ATOM   4032  HB1 LEU   258      81.410  89.030  76.850  1.00  0.00            
ATOM   4033  HB2 LEU   258      81.820  90.550  77.620  1.00  0.00            
ATOM   4034  CG  LEU   258      79.720  90.100  77.580  1.00  0.00            
ATOM   4035  HG  LEU   258      79.450  90.750  78.410  1.00  0.00            
ATOM   4036  CD1 LEU   258      79.520  90.860  76.270  1.00  0.00            
ATOM   4037 1HD1 LEU   258      78.510  91.270  76.240  1.00  0.00            
ATOM   4038 2HD1 LEU   258      80.240  91.680  76.220  1.00  0.00            
ATOM   4039 3HD1 LEU   258      79.680  90.200  75.420  1.00  0.00            
ATOM   4040  CD2 LEU   258      78.760  88.920  77.540  1.00  0.00            
ATOM   4041 1HD2 LEU   258      77.750  89.280  77.360  1.00  0.00            
ATOM   4042 2HD2 LEU   258      79.040  88.220  76.750  1.00  0.00            
ATOM   4043 3HD2 LEU   258      78.780  88.400  78.500  1.00  0.00            
ATOM   4044  C   LEU   258      82.940  88.250  78.770  1.00  0.00            
ATOM   4045  O   LEU   258      83.970  88.830  79.120  1.00  0.00            
ATOM   4046  N   SER   259      82.960  87.090  78.110  1.00  0.00            
ATOM   4047  H   SER   259      82.070  86.670  77.860  1.00  0.00            
ATOM   4048  CA  SER   259      84.180  86.350  77.720  1.00  0.00            
ATOM   4049  HA  SER   259      85.010  86.690  78.330  1.00  0.00            
ATOM   4050  CB  SER   259      83.980  84.860  78.010  1.00  0.00            
ATOM   4051  HB1 SER   259      83.640  84.720  79.040  1.00  0.00            
ATOM   4052  HB2 SER   259      84.940  84.350  77.900  1.00  0.00            
ATOM   4053  OG  SER   259      83.050  84.290  77.110  1.00  0.00            
ATOM   4054  HG  SER   259      82.170  84.500  77.430  1.00  0.00            
ATOM   4055  C   SER   259      84.570  86.540  76.240  1.00  0.00            
ATOM   4056  O   SER   259      83.770  87.000  75.430  1.00  0.00            
ATOM   4057  N   ASP   260      85.780  86.120  75.850  1.00  0.00            
ATOM   4058  H   ASP   260      86.450  85.850  76.560  1.00  0.00            
ATOM   4059  CA  ASP   260      86.250  86.160  74.450  1.00  0.00            
ATOM   4060  HA  ASP   260      86.040  87.150  74.060  1.00  0.00            
ATOM   4061  CB  ASP   260      87.770  85.910  74.290  1.00  0.00            
ATOM   4062  HB1 ASP   260      88.060  86.280  73.310  1.00  0.00            
ATOM   4063  HB2 ASP   260      87.940  84.840  74.280  1.00  0.00            
ATOM   4064  CG  ASP   260      88.760  86.500  75.320  1.00  0.00            
ATOM   4065  OD1 ASP   260      88.350  87.050  76.360  1.00  0.00            
ATOM   4066  OD2 ASP   260      89.990  86.360  75.040  1.00  0.00            
ATOM   4067  C   ASP   260      85.500  85.160  73.530  1.00  0.00            
ATOM   4068  O   ASP   260      85.620  85.250  72.310  1.00  0.00            
ATOM   4069  N   GLU   261      84.760  84.200  74.100  1.00  0.00            
ATOM   4070  H   GLU   261      84.700  84.180  75.110  1.00  0.00            
ATOM   4071  CA  GLU   261      83.800  83.370  73.360  1.00  0.00            
ATOM   4072  HA  GLU   261      84.170  83.190  72.350  1.00  0.00            
ATOM   4073  CB  GLU   261      83.570  82.010  74.030  1.00  0.00            
ATOM   4074  HB1 GLU   261      82.700  81.550  73.560  1.00  0.00            
ATOM   4075  HB2 GLU   261      83.330  82.160  75.090  1.00  0.00            
ATOM   4076  CG  GLU   261      84.730  81.000  73.920  1.00  0.00            
ATOM   4077  HG1 GLU   261      85.540  81.310  74.580  1.00  0.00            
ATOM   4078  HG2 GLU   261      85.110  81.010  72.900  1.00  0.00            
ATOM   4079  CD  GLU   261      84.280  79.570  74.280  1.00  0.00            
ATOM   4080  OE1 GLU   261      84.780  78.600  73.670  1.00  0.00            
ATOM   4081  OE2 GLU   261      83.340  79.410  75.100  1.00  0.00            
ATOM   4082  C   GLU   261      82.430  84.070  73.200  1.00  0.00            
ATOM   4083  O   GLU   261      81.790  83.900  72.160  1.00  0.00            
ATOM   4084  N   ASP   262      81.980  84.850  74.190  1.00  0.00            
ATOM   4085  H   ASP   262      82.540  84.950  75.020  1.00  0.00            
ATOM   4086  CA  ASP   262      80.720  85.600  74.080  1.00  0.00            
ATOM   4087  HA  ASP   262      79.970  84.940  73.640  1.00  0.00            
ATOM   4088  CB  ASP   262      80.180  86.040  75.450  1.00  0.00            
ATOM   4089  HB1 ASP   262      79.190  86.460  75.310  1.00  0.00            
ATOM   4090  HB2 ASP   262      80.830  86.840  75.820  1.00  0.00            
ATOM   4091  CG  ASP   262      80.100  84.950  76.510  1.00  0.00            
ATOM   4092  OD1 ASP   262      79.480  83.880  76.240  1.00  0.00            
ATOM   4093  OD2 ASP   262      80.610  85.190  77.630  1.00  0.00            
ATOM   4094  C   ASP   262      80.820  86.820  73.160  1.00  0.00            
ATOM   4095  O   ASP   262      79.870  87.120  72.440  1.00  0.00            
ATOM   4096  N   PHE   263      81.980  87.490  73.140  1.00  0.00            
ATOM   4097  H   PHE   263      82.700  87.210  73.790  1.00  0.00            
ATOM   4098  CA  PHE   263      82.270  88.630  72.260  1.00  0.00            
ATOM   4099  HA  PHE   263      81.400  88.800  71.620  1.00  0.00            
ATOM   4100  CB  PHE   263      82.430  89.900  73.110  1.00  0.00            
ATOM   4101  HB1 PHE   263      83.370  89.860  73.660  1.00  0.00            
ATOM   4102  HB2 PHE   263      81.620  89.940  73.850  1.00  0.00            
ATOM   4103  CG  PHE   263      82.350  91.170  72.290  1.00  0.00            
ATOM   4104  CD1 PHE   263      83.510  91.920  72.010  1.00  0.00            
ATOM   4105  HD1 PHE   263      84.450  91.620  72.430  1.00  0.00            
ATOM   4106  CE1 PHE   263      83.430  93.040  71.160  1.00  0.00            
ATOM   4107  HE1 PHE   263      84.320  93.600  70.930  1.00  0.00            
ATOM   4108  CZ  PHE   263      82.210  93.410  70.590  1.00  0.00            
ATOM   4109  HZ  PHE   263      82.160  94.250  69.910  1.00  0.00            
ATOM   4110  CE2 PHE   263      81.040  92.690  70.890  1.00  0.00            
ATOM   4111  HE2 PHE   263      80.090  92.980  70.460  1.00  0.00            
ATOM   4112  CD2 PHE   263      81.110  91.570  71.740  1.00  0.00            
ATOM   4113  HD2 PHE   263      80.220  91.000  71.970  1.00  0.00            
ATOM   4114  C   PHE   263      83.450  88.360  71.290  1.00  0.00            
ATOM   4115  O   PHE   263      84.520  88.960  71.420  1.00  0.00            
ATOM   4116  N   PRO   264      83.300  87.430  70.330  1.00  0.00            
ATOM   4117  CD  PRO   264      82.120  86.620  70.060  1.00  0.00            
ATOM   4118  HD1 PRO   264      81.250  87.240  69.820  1.00  0.00            
ATOM   4119  HD2 PRO   264      81.900  85.990  70.930  1.00  0.00            
ATOM   4120  CG  PRO   264      82.470  85.720  68.880  1.00  0.00            
ATOM   4121  HG1 PRO   264      82.190  86.200  67.940  1.00  0.00            
ATOM   4122  HG2 PRO   264      82.000  84.740  68.970  1.00  0.00            
ATOM   4123  CB  PRO   264      83.990  85.620  68.980  1.00  0.00            
ATOM   4124  HB1 PRO   264      84.450  85.330  68.040  1.00  0.00            
ATOM   4125  HB2 PRO   264      84.260  84.920  69.770  1.00  0.00            
ATOM   4126  CA  PRO   264      84.360  87.050  69.400  1.00  0.00            
ATOM   4127  HA  PRO   264      85.320  87.040  69.920  1.00  0.00            
ATOM   4128  C   PRO   264      84.450  87.990  68.190  1.00  0.00            
ATOM   4129  O   PRO   264      83.490  88.680  67.850  1.00  0.00            
ATOM   4130  N   THR   265      85.600  87.990  67.500  1.00  0.00            
ATOM   4131  H   THR   265      86.360  87.380  67.790  1.00  0.00            
ATOM   4132  CA  THR   265      85.760  88.760  66.260  1.00  0.00            
ATOM   4133  HA  THR   265      85.440  89.780  66.490  1.00  0.00            
ATOM   4134  CB  THR   265      87.220  88.900  65.790  1.00  0.00            
ATOM   4135  HB  THR   265      87.220  89.270  64.770  1.00  0.00            
ATOM   4136  CG2 THR   265      87.970  89.910  66.650  1.00  0.00            
ATOM   4137 1HG2 THR   265      88.960  90.090  66.240  1.00  0.00            
ATOM   4138 2HG2 THR   265      87.430  90.860  66.650  1.00  0.00            
ATOM   4139 3HG2 THR   265      88.060  89.550  67.680  1.00  0.00            
ATOM   4140  OG1 THR   265      87.940  87.680  65.830  1.00  0.00            
ATOM   4141  HG1 THR   265      88.810  87.890  66.170  1.00  0.00            
ATOM   4142  C   THR   265      84.880  88.200  65.130  1.00  0.00            
ATOM   4143  O   THR   265      84.940  87.000  64.850  1.00  0.00            
ATOM   4144  N   PRO   266      84.070  89.050  64.450  1.00  0.00            
ATOM   4145  CD  PRO   266      83.740  90.430  64.810  1.00  0.00            
ATOM   4146  HD1 PRO   266      84.460  91.100  64.350  1.00  0.00            
ATOM   4147  HD2 PRO   266      83.700  90.580  65.890  1.00  0.00            
ATOM   4148  CG  PRO   266      82.350  90.680  64.240  1.00  0.00            
ATOM   4149  HG1 PRO   266      82.180  91.730  64.040  1.00  0.00            
ATOM   4150  HG2 PRO   266      81.600  90.270  64.910  1.00  0.00            
ATOM   4151  CB  PRO   266      82.390  89.860  62.950  1.00  0.00            
ATOM   4152  HB1 PRO   266      82.910  90.420  62.180  1.00  0.00            
ATOM   4153  HB2 PRO   266      81.390  89.590  62.640  1.00  0.00            
ATOM   4154  CA  PRO   266      83.210  88.620  63.350  1.00  0.00            
ATOM   4155  HA  PRO   266      82.540  87.850  63.730  1.00  0.00            
ATOM   4156  C   PRO   266      84.000  88.070  62.140  1.00  0.00            
ATOM   4157  O   PRO   266      85.160  88.430  61.960  1.00  0.00            
ATOM   4158  N   PRO   267      83.370  87.240  61.280  1.00  0.00            
ATOM   4159  CD  PRO   267      82.010  86.730  61.410  1.00  0.00            
ATOM   4160  HD1 PRO   267      81.300  87.520  61.620  1.00  0.00            
ATOM   4161  HD2 PRO   267      81.990  85.980  62.200  1.00  0.00            
ATOM   4162  CG  PRO   267      81.690  86.080  60.070  1.00  0.00            
ATOM   4163  HG1 PRO   267      81.320  86.820  59.360  1.00  0.00            
ATOM   4164  HG2 PRO   267      80.980  85.260  60.170  1.00  0.00            
ATOM   4165  CB  PRO   267      83.050  85.600  59.600  1.00  0.00            
ATOM   4166  HB1 PRO   267      83.080  85.440  58.530  1.00  0.00            
ATOM   4167  HB2 PRO   267      83.310  84.680  60.130  1.00  0.00            
ATOM   4168  CA  PRO   267      83.970  86.740  60.040  1.00  0.00            
ATOM   4169  HA  PRO   267      84.970  86.340  60.240  1.00  0.00            
ATOM   4170  C   PRO   267      84.070  87.830  58.970  1.00  0.00            
ATOM   4171  O   PRO   267      83.370  88.850  59.020  1.00  0.00            
ATOM   4172  N   SER   268      84.860  87.590  57.920  1.00  0.00            
ATOM   4173  H   SER   268      85.320  86.690  57.870  1.00  0.00            
ATOM   4174  CA  SER   268      85.110  88.560  56.840  1.00  0.00            
ATOM   4175  HA  SER   268      85.550  89.450  57.290  1.00  0.00            
ATOM   4176  CB  SER   268      86.130  88.000  55.850  1.00  0.00            
ATOM   4177  HB1 SER   268      87.030  87.700  56.380  1.00  0.00            
ATOM   4178  HB2 SER   268      86.390  88.770  55.130  1.00  0.00            
ATOM   4179  OG  SER   268      85.590  86.890  55.170  1.00  0.00            
ATOM   4180  HG  SER   268      86.050  86.110  55.490  1.00  0.00            
ATOM   4181  C   SER   268      83.840  89.000  56.100  1.00  0.00            
ATOM   4182  O   SER   268      83.800  90.110  55.560  1.00  0.00            
ATOM   4183  N   LYS   269      82.770  88.190  56.110  1.00  0.00            
ATOM   4184  H   LYS   269      82.920  87.280  56.520  1.00  0.00            
ATOM   4185  CA  LYS   269      81.460  88.520  55.540  1.00  0.00            
ATOM   4186  HA  LYS   269      81.610  88.990  54.570  1.00  0.00            
ATOM   4187  CB  LYS   269      80.640  87.230  55.290  1.00  0.00            
ATOM   4188  HB1 LYS   269      79.640  87.510  54.960  1.00  0.00            
ATOM   4189  HB2 LYS   269      80.550  86.670  56.220  1.00  0.00            
ATOM   4190  CG  LYS   269      81.300  86.360  54.210  1.00  0.00            
ATOM   4191  HG1 LYS   269      82.280  86.040  54.550  1.00  0.00            
ATOM   4192  HG2 LYS   269      81.420  86.960  53.310  1.00  0.00            
ATOM   4193  CD  LYS   269      80.490  85.100  53.840  1.00  0.00            
ATOM   4194  HD1 LYS   269      79.510  85.400  53.460  1.00  0.00            
ATOM   4195  HD2 LYS   269      80.370  84.470  54.720  1.00  0.00            
ATOM   4196  CE  LYS   269      81.260  84.340  52.750  1.00  0.00            
ATOM   4197  HE1 LYS   269      82.260  84.140  53.120  1.00  0.00            
ATOM   4198  HE2 LYS   269      81.360  85.000  51.880  1.00  0.00            
ATOM   4199  NZ  LYS   269      80.620  83.070  52.340  1.00  0.00            
ATOM   4200  HZ1 LYS   269      81.200  82.590  51.670  1.00  0.00            
ATOM   4201  HZ2 LYS   269      80.530  82.420  53.110  1.00  0.00            
ATOM   4202  HZ3 LYS   269      79.740  83.200  51.870  1.00  0.00            
ATOM   4203  C   LYS   269      80.690  89.570  56.360  1.00  0.00            
ATOM   4204  O   LYS   269      80.190  90.530  55.780  1.00  0.00            
ATOM   4205  N   VAL   270      80.680  89.470  57.700  1.00  0.00            
ATOM   4206  H   VAL   270      81.170  88.710  58.130  1.00  0.00            
ATOM   4207  CA  VAL   270      80.080  90.520  58.560  1.00  0.00            
ATOM   4208  HA  VAL   270      79.090  90.760  58.170  1.00  0.00            
ATOM   4209  CB  VAL   270      79.900  90.060  60.030  1.00  0.00            
ATOM   4210  HB  VAL   270      80.880  89.870  60.450  1.00  0.00            
ATOM   4211  CG1 VAL   270      79.170  91.110  60.880  1.00  0.00            
ATOM   4212 1HG1 VAL   270      79.050  90.740  61.900  1.00  0.00            
ATOM   4213 2HG1 VAL   270      79.730  92.040  60.920  1.00  0.00            
ATOM   4214 3HG1 VAL   270      78.180  91.310  60.470  1.00  0.00            
ATOM   4215  CG2 VAL   270      79.050  88.780  60.150  1.00  0.00            
ATOM   4216 1HG2 VAL   270      79.010  88.470  61.200  1.00  0.00            
ATOM   4217 2HG2 VAL   270      78.040  88.970  59.800  1.00  0.00            
ATOM   4218 3HG2 VAL   270      79.490  87.970  59.570  1.00  0.00            
ATOM   4219  C   VAL   270      80.920  91.800  58.520  1.00  0.00            
ATOM   4220  O   VAL   270      80.360  92.900  58.470  1.00  0.00            
ATOM   4221  N   ILE   271      82.250  91.690  58.440  1.00  0.00            
ATOM   4222  H   ILE   271      82.660  90.770  58.550  1.00  0.00            
ATOM   4223  CA  ILE   271      83.150  92.840  58.280  1.00  0.00            
ATOM   4224  HA  ILE   271      82.950  93.550  59.090  1.00  0.00            
ATOM   4225  CB  ILE   271      84.630  92.410  58.400  1.00  0.00            
ATOM   4226  HB  ILE   271      84.820  91.600  57.690  1.00  0.00            
ATOM   4227  CG2 ILE   271      85.560  93.590  58.040  1.00  0.00            
ATOM   4228 1HG2 ILE   271      86.600  93.340  58.220  1.00  0.00            
ATOM   4229 2HG2 ILE   271      85.450  93.850  56.990  1.00  0.00            
ATOM   4230 3HG2 ILE   271      85.290  94.460  58.630  1.00  0.00            
ATOM   4231  CG1 ILE   271      84.930  91.880  59.830  1.00  0.00            
ATOM   4232 1HG1 ILE   271      84.200  91.110  60.080  1.00  0.00            
ATOM   4233 2HG1 ILE   271      84.800  92.700  60.540  1.00  0.00            
ATOM   4234  CD  ILE   271      86.320  91.280  60.020  1.00  0.00            
ATOM   4235  HD1 ILE   271      86.380  90.810  61.000  1.00  0.00            
ATOM   4236  HD2 ILE   271      86.510  90.520  59.260  1.00  0.00            
ATOM   4237  HD3 ILE   271      87.090  92.050  59.960  1.00  0.00            
ATOM   4238  C   ILE   271      82.860  93.590  56.970  1.00  0.00            
ATOM   4239  O   ILE   271      82.700  94.810  56.980  1.00  0.00            
ATOM   4240  N   TRP   272      82.720  92.870  55.860  1.00  0.00            
ATOM   4241  H   TRP   272      82.880  91.870  55.890  1.00  0.00            
ATOM   4242  CA  TRP   272      82.440  93.500  54.560  1.00  0.00            
ATOM   4243  HA  TRP   272      83.100  94.360  54.470  1.00  0.00            
ATOM   4244  CB  TRP   272      82.820  92.530  53.440  1.00  0.00            
ATOM   4245  HB1 TRP   272      82.010  91.820  53.270  1.00  0.00            
ATOM   4246  HB2 TRP   272      83.710  91.970  53.730  1.00  0.00            
ATOM   4247  CG  TRP   272      83.160  93.240  52.170  1.00  0.00            
ATOM   4248  CD1 TRP   272      82.350  93.370  51.100  1.00  0.00            
ATOM   4249  HD1 TRP   272      81.350  92.960  51.030  1.00  0.00            
ATOM   4250  NE1 TRP   272      82.990  94.120  50.130  1.00  0.00            
ATOM   4251  HE1 TRP   272      82.540  94.490  49.310  1.00  0.00            
ATOM   4252  CE2 TRP   272      84.260  94.480  50.520  1.00  0.00            
ATOM   4253  CZ2 TRP   272      85.290  95.200  49.880  1.00  0.00            
ATOM   4254  HZ2 TRP   272      85.150  95.570  48.880  1.00  0.00            
ATOM   4255  CH2 TRP   272      86.510  95.380  50.550  1.00  0.00            
ATOM   4256  HH2 TRP   272      87.320  95.880  50.060  1.00  0.00            
ATOM   4257  CZ3 TRP   272      86.670  94.870  51.860  1.00  0.00            
ATOM   4258  HZ3 TRP   272      87.620  94.970  52.350  1.00  0.00            
ATOM   4259  CE3 TRP   272      85.620  94.190  52.490  1.00  0.00            
ATOM   4260  HE3 TRP   272      85.750  93.800  53.490  1.00  0.00            
ATOM   4261  CD2 TRP   272      84.400  93.940  51.830  1.00  0.00            
ATOM   4262  C   TRP   272      81.000  94.020  54.450  1.00  0.00            
ATOM   4263  O   TRP   272      80.780  95.100  53.890  1.00  0.00            
ATOM   4264  N   SER   273      80.030  93.340  55.060  1.00  0.00            
ATOM   4265  H   SER   273      80.250  92.430  55.450  1.00  0.00            
ATOM   4266  CA  SER   273      78.660  93.840  55.240  1.00  0.00            
ATOM   4267  HA  SER   273      78.220  94.020  54.260  1.00  0.00            
ATOM   4268  CB  SER   273      77.800  92.800  55.970  1.00  0.00            
ATOM   4269  HB1 SER   273      78.170  92.660  56.990  1.00  0.00            
ATOM   4270  HB2 SER   273      77.870  91.850  55.440  1.00  0.00            
ATOM   4271  OG  SER   273      76.440  93.210  56.020  1.00  0.00            
ATOM   4272  HG  SER   273      76.230  93.410  56.930  1.00  0.00            
ATOM   4273  C   SER   273      78.640  95.180  56.000  1.00  0.00            
ATOM   4274  O   SER   273      78.060  96.160  55.520  1.00  0.00            
ATOM   4275  N   ALA   274      79.370  95.250  57.120  1.00  0.00            
ATOM   4276  H   ALA   274      79.820  94.420  57.470  1.00  0.00            
ATOM   4277  CA  ALA   274      79.530  96.480  57.900  1.00  0.00            
ATOM   4278  HA  ALA   274      78.540  96.790  58.240  1.00  0.00            
ATOM   4279  CB  ALA   274      80.400  96.200  59.130  1.00  0.00            
ATOM   4280  HB1 ALA   274      80.400  97.070  59.780  1.00  0.00            
ATOM   4281  HB2 ALA   274      79.990  95.350  59.690  1.00  0.00            
ATOM   4282  HB3 ALA   274      81.420  95.970  58.840  1.00  0.00            
ATOM   4283  C   ALA   274      80.110  97.620  57.040  1.00  0.00            
ATOM   4284  O   ALA   274      79.560  98.720  57.020  1.00  0.00            
ATOM   4285  N   PHE   275      81.190  97.330  56.290  1.00  0.00            
ATOM   4286  H   PHE   275      81.570  96.400  56.370  1.00  0.00            
ATOM   4287  CA  PHE   275      81.900  98.280  55.420  1.00  0.00            
ATOM   4288  HA  PHE   275      82.230  99.120  56.030  1.00  0.00            
ATOM   4289  CB  PHE   275      83.140  97.560  54.870  1.00  0.00            
ATOM   4290  HB1 PHE   275      82.810  96.710  54.270  1.00  0.00            
ATOM   4291  HB2 PHE   275      83.700  97.140  55.710  1.00  0.00            
ATOM   4292  CG  PHE   275      84.120  98.390  54.060  1.00  0.00            
ATOM   4293  CD1 PHE   275      84.520  97.950  52.780  1.00  0.00            
ATOM   4294  HD1 PHE   275      84.090  97.060  52.350  1.00  0.00            
ATOM   4295  CE1 PHE   275      85.520  98.640  52.080  1.00  0.00            
ATOM   4296  HE1 PHE   275      85.860  98.280  51.120  1.00  0.00            
ATOM   4297  CZ  PHE   275      86.120  99.790  52.640  1.00  0.00            
ATOM   4298  HZ  PHE   275      86.890 100.310  52.110  1.00  0.00            
ATOM   4299  CE2 PHE   275      85.720 100.220  53.920  1.00  0.00            
ATOM   4300  HE2 PHE   275      86.210 101.070  54.370  1.00  0.00            
ATOM   4301  CD2 PHE   275      84.730  99.520  54.630  1.00  0.00            
ATOM   4302  HD2 PHE   275      84.460  99.850  55.620  1.00  0.00            
ATOM   4303  C   PHE   275      81.010  98.850  54.310  1.00  0.00            
ATOM   4304  O   PHE   275      80.910 100.080  54.170  1.00  0.00            
ATOM   4305  N   ARG   276      80.300  98.000  53.550  1.00  0.00            
ATOM   4306  H   ARG   276      80.420  97.010  53.720  1.00  0.00            
ATOM   4307  CA  ARG   276      79.400  98.440  52.470  1.00  0.00            
ATOM   4308  HA  ARG   276      79.950  99.070  51.770  1.00  0.00            
ATOM   4309  CB  ARG   276      78.840  97.230  51.700  1.00  0.00            
ATOM   4310  HB1 ARG   276      78.050  97.580  51.040  1.00  0.00            
ATOM   4311  HB2 ARG   276      78.420  96.510  52.400  1.00  0.00            
ATOM   4312  CG  ARG   276      79.910  96.540  50.830  1.00  0.00            
ATOM   4313  HG1 ARG   276      80.640  96.030  51.460  1.00  0.00            
ATOM   4314  HG2 ARG   276      80.430  97.300  50.250  1.00  0.00            
ATOM   4315  CD  ARG   276      79.290  95.530  49.850  1.00  0.00            
ATOM   4316  HD1 ARG   276      80.090  95.110  49.240  1.00  0.00            
ATOM   4317  HD2 ARG   276      78.610  96.070  49.190  1.00  0.00            
ATOM   4318  NE  ARG   276      78.540  94.470  50.530  1.00  0.00            
ATOM   4319  HE  ARG   276      77.850  94.770  51.210  1.00  0.00            
ATOM   4320  CZ  ARG   276      78.580  93.170  50.310  1.00  0.00            
ATOM   4321  NH1 ARG   276      79.270  92.620  49.350  1.00  0.00            
ATOM   4322 1HH1 ARG   276      79.750  93.190  48.670  1.00  0.00            
ATOM   4323 2HH1 ARG   276      79.260  91.610  49.290  1.00  0.00            
ATOM   4324  NH2 ARG   276      77.900  92.360  51.050  1.00  0.00            
ATOM   4325 1HH2 ARG   276      77.310  92.690  51.800  1.00  0.00            
ATOM   4326 2HH2 ARG   276      77.940  91.370  50.860  1.00  0.00            
ATOM   4327  C   ARG   276      78.240  99.290  52.990  1.00  0.00            
ATOM   4328  O   ARG   276      77.970 100.370  52.440  1.00  0.00            
ATOM   4329  N   LYS   277      77.580  98.860  54.070  1.00  0.00            
ATOM   4330  H   LYS   277      77.860  97.960  54.450  1.00  0.00            
ATOM   4331  CA  LYS   277      76.460  99.580  54.680  1.00  0.00            
ATOM   4332  HA  LYS   277      75.700  99.790  53.930  1.00  0.00            
ATOM   4333  CB  LYS   277      75.830  98.690  55.760  1.00  0.00            
ATOM   4334  HB1 LYS   277      75.150  99.290  56.370  1.00  0.00            
ATOM   4335  HB2 LYS   277      76.630  98.310  56.400  1.00  0.00            
ATOM   4336  CG  LYS   277      75.040  97.500  55.180  1.00  0.00            
ATOM   4337  HG1 LYS   277      75.650  96.950  54.460  1.00  0.00            
ATOM   4338  HG2 LYS   277      74.140  97.860  54.700  1.00  0.00            
ATOM   4339  CD  LYS   277      74.690  96.580  56.350  1.00  0.00            
ATOM   4340  HD1 LYS   277      74.160  97.160  57.110  1.00  0.00            
ATOM   4341  HD2 LYS   277      75.610  96.200  56.780  1.00  0.00            
ATOM   4342  CE  LYS   277      73.820  95.390  55.950  1.00  0.00            
ATOM   4343  HE1 LYS   277      74.390  94.730  55.310  1.00  0.00            
ATOM   4344  HE2 LYS   277      72.950  95.750  55.400  1.00  0.00            
ATOM   4345  NZ  LYS   277      73.380  94.670  57.170  1.00  0.00            
ATOM   4346  HZ1 LYS   277      72.770  93.900  56.950  1.00  0.00            
ATOM   4347  HZ2 LYS   277      74.180  94.350  57.690  1.00  0.00            
ATOM   4348  HZ3 LYS   277      72.860  95.300  57.770  1.00  0.00            
ATOM   4349  C   LYS   277      76.880 100.920  55.270  1.00  0.00            
ATOM   4350  O   LYS   277      76.230 101.930  55.000  1.00  0.00            
ATOM   4351  N   TYR   278      77.990 100.960  56.010  1.00  0.00            
ATOM   4352  H   TYR   278      78.490 100.100  56.180  1.00  0.00            
ATOM   4353  CA  TYR   278      78.480 102.170  56.670  1.00  0.00            
ATOM   4354  HA  TYR   278      77.690 102.560  57.310  1.00  0.00            
ATOM   4355  CB  TYR   278      79.670 101.810  57.560  1.00  0.00            
ATOM   4356  HB1 TYR   278      80.450 101.350  56.950  1.00  0.00            
ATOM   4357  HB2 TYR   278      79.350 101.060  58.280  1.00  0.00            
ATOM   4358  CG  TYR   278      80.260 102.980  58.320  1.00  0.00            
ATOM   4359  CD1 TYR   278      81.500 103.520  57.940  1.00  0.00            
ATOM   4360  HD1 TYR   278      82.050 103.100  57.120  1.00  0.00            
ATOM   4361  CE1 TYR   278      82.030 104.620  58.660  1.00  0.00            
ATOM   4362  HE1 TYR   278      82.980 105.050  58.390  1.00  0.00            
ATOM   4363  CZ  TYR   278      81.320 105.160  59.750  1.00  0.00            
ATOM   4364  OH  TYR   278      81.850 106.200  60.440  1.00  0.00            
ATOM   4365  HH  TYR   278      81.300 106.470  61.180  1.00  0.00            
ATOM   4366  CE2 TYR   278      80.080 104.610  60.120  1.00  0.00            
ATOM   4367  HE2 TYR   278      79.530 105.020  60.960  1.00  0.00            
ATOM   4368  CD2 TYR   278      79.550 103.520  59.410  1.00  0.00            
ATOM   4369  HD2 TYR   278      78.600 103.100  59.700  1.00  0.00            
ATOM   4370  C   TYR   278      78.850 103.270  55.670  1.00  0.00            
ATOM   4371  O   TYR   278      78.410 104.420  55.830  1.00  0.00            
ATOM   4372  N   VAL   279      79.590 102.930  54.610  1.00  0.00            
ATOM   4373  H   VAL   279      79.910 101.970  54.540  1.00  0.00            
ATOM   4374  CA  VAL   279      80.000 103.880  53.560  1.00  0.00            
ATOM   4375  HA  VAL   279      80.460 104.750  54.050  1.00  0.00            
ATOM   4376  CB  VAL   279      81.050 103.260  52.620  1.00  0.00            
ATOM   4377  HB  VAL   279      80.670 102.290  52.280  1.00  0.00            
ATOM   4378  CG1 VAL   279      81.340 104.130  51.380  1.00  0.00            
ATOM   4379 1HG1 VAL   279      82.150 103.680  50.800  1.00  0.00            
ATOM   4380 2HG1 VAL   279      80.470 104.180  50.740  1.00  0.00            
ATOM   4381 3HG1 VAL   279      81.640 105.130  51.680  1.00  0.00            
ATOM   4382  CG2 VAL   279      82.370 103.040  53.360  1.00  0.00            
ATOM   4383 1HG2 VAL   279      83.080 102.540  52.700  1.00  0.00            
ATOM   4384 2HG2 VAL   279      82.790 103.990  53.680  1.00  0.00            
ATOM   4385 3HG2 VAL   279      82.220 102.400  54.230  1.00  0.00            
ATOM   4386  C   VAL   279      78.800 104.410  52.770  1.00  0.00            
ATOM   4387  O   VAL   279      78.770 105.610  52.490  1.00  0.00            
ATOM   4388  N   VAL   280      77.820 103.570  52.460  1.00  0.00            
ATOM   4389  H   VAL   280      77.910 102.590  52.700  1.00  0.00            
ATOM   4390  CA  VAL   280      76.590 103.990  51.760  1.00  0.00            
ATOM   4391  HA  VAL   280      76.880 104.590  50.900  1.00  0.00            
ATOM   4392  CB  VAL   280      75.800 102.780  51.230  1.00  0.00            
ATOM   4393  HB  VAL   280      75.710 102.040  52.020  1.00  0.00            
ATOM   4394  CG1 VAL   280      74.380 103.130  50.740  1.00  0.00            
ATOM   4395 1HG1 VAL   280      73.910 102.250  50.310  1.00  0.00            
ATOM   4396 2HG1 VAL   280      73.770 103.470  51.580  1.00  0.00            
ATOM   4397 3HG1 VAL   280      74.430 103.910  49.990  1.00  0.00            
ATOM   4398  CG2 VAL   280      76.540 102.150  50.040  1.00  0.00            
ATOM   4399 1HG2 VAL   280      76.020 101.260  49.710  1.00  0.00            
ATOM   4400 2HG2 VAL   280      76.580 102.860  49.210  1.00  0.00            
ATOM   4401 3HG2 VAL   280      77.560 101.880  50.330  1.00  0.00            
ATOM   4402  C   VAL   280      75.740 104.910  52.640  1.00  0.00            
ATOM   4403  O   VAL   280      75.420 106.020  52.220  1.00  0.00            
ATOM   4404  N   GLN   281      75.440 104.500  53.880  1.00  0.00            
ATOM   4405  H   GLN   281      75.740 103.590  54.180  1.00  0.00            
ATOM   4406  CA  GLN   281      74.610 105.290  54.810  1.00  0.00            
ATOM   4407  HA  GLN   281      73.650 105.470  54.320  1.00  0.00            
ATOM   4408  CB  GLN   281      74.360 104.480  56.090  1.00  0.00            
ATOM   4409  HB1 GLN   281      75.320 104.210  56.530  1.00  0.00            
ATOM   4410  HB2 GLN   281      73.850 103.550  55.830  1.00  0.00            
ATOM   4411  CG  GLN   281      73.540 105.210  57.170  1.00  0.00            
ATOM   4412  HG1 GLN   281      74.060 106.120  57.470  1.00  0.00            
ATOM   4413  HG2 GLN   281      73.470 104.580  58.050  1.00  0.00            
ATOM   4414  CD  GLN   281      72.110 105.580  56.770  1.00  0.00            
ATOM   4415  OE1 GLN   281      71.550 105.090  55.790  1.00  0.00            
ATOM   4416  NE2 GLN   281      71.450 106.430  57.520  1.00  0.00            
ATOM   4417 1HE2 GLN   281      71.900 106.860  58.310  1.00  0.00            
ATOM   4418 2HE2 GLN   281      70.530 106.700  57.230  1.00  0.00            
ATOM   4419  C   GLN   281      75.230 106.660  55.110  1.00  0.00            
ATOM   4420  O   GLN   281      74.540 107.670  55.030  1.00  0.00            
ATOM   4421  N   ASN   282      76.530 106.710  55.410  1.00  0.00            
ATOM   4422  H   ASN   282      77.050 105.840  55.440  1.00  0.00            
ATOM   4423  CA  ASN   282      77.250 107.950  55.720  1.00  0.00            
ATOM   4424  HA  ASN   282      76.560 108.640  56.200  1.00  0.00            
ATOM   4425  CB  ASN   282      78.390 107.670  56.720  1.00  0.00            
ATOM   4426  HB1 ASN   282      78.960 108.590  56.880  1.00  0.00            
ATOM   4427  HB2 ASN   282      79.070 106.930  56.310  1.00  0.00            
ATOM   4428  CG  ASN   282      77.930 107.190  58.090  1.00  0.00            
ATOM   4429  OD1 ASN   282      77.860 107.940  59.050  1.00  0.00            
ATOM   4430  ND2 ASN   282      77.600 105.920  58.210  1.00  0.00            
ATOM   4431 1HD2 ASN   282      77.780 105.290  57.450  1.00  0.00            
ATOM   4432 2HD2 ASN   282      77.270 105.600  59.110  1.00  0.00            
ATOM   4433  C   ASN   282      77.740 108.690  54.440  1.00  0.00            
ATOM   4434  O   ASN   282      78.350 109.750  54.550  1.00  0.00            
ATOM   4435  N   LYS   283      77.470 108.150  53.240  1.00  0.00            
ATOM   4436  H   LYS   283      76.940 107.290  53.230  1.00  0.00            
ATOM   4437  CA  LYS   283      77.850 108.710  51.920  1.00  0.00            
ATOM   4438  HA  LYS   283      77.710 107.890  51.210  1.00  0.00            
ATOM   4439  CB  LYS   283      76.860 109.820  51.510  1.00  0.00            
ATOM   4440  HB1 LYS   283      77.150 110.230  50.550  1.00  0.00            
ATOM   4441  HB2 LYS   283      76.880 110.620  52.250  1.00  0.00            
ATOM   4442  CG  LYS   283      75.420 109.270  51.390  1.00  0.00            
ATOM   4443  HG1 LYS   283      75.100 108.870  52.350  1.00  0.00            
ATOM   4444  HG2 LYS   283      75.410 108.470  50.660  1.00  0.00            
ATOM   4445  CD  LYS   283      74.410 110.340  50.960  1.00  0.00            
ATOM   4446  HD1 LYS   283      74.720 110.790  50.020  1.00  0.00            
ATOM   4447  HD2 LYS   283      74.350 111.110  51.730  1.00  0.00            
ATOM   4448  CE  LYS   283      73.040 109.680  50.790  1.00  0.00            
ATOM   4449  HE1 LYS   283      72.770 109.200  51.730  1.00  0.00            
ATOM   4450  HE2 LYS   283      73.110 108.900  50.030  1.00  0.00            
ATOM   4451  NZ  LYS   283      71.990 110.650  50.420  1.00  0.00            
ATOM   4452  HZ1 LYS   283      71.090 110.200  50.400  1.00  0.00            
ATOM   4453  HZ2 LYS   283      71.900 111.360  51.130  1.00  0.00            
ATOM   4454  HZ3 LYS   283      72.140 111.090  49.520  1.00  0.00            
ATOM   4455  C   LYS   283      79.340 109.070  51.800  1.00  0.00            
ATOM   4456  O   LYS   283      79.710 110.160  51.360  1.00  0.00            
ATOM   4457  N   LEU   284      80.200 108.140  52.200  1.00  0.00            
ATOM   4458  H   LEU   284      79.800 107.260  52.490  1.00  0.00            
ATOM   4459  CA  LEU   284      81.660 108.310  52.350  1.00  0.00            
ATOM   4460  HA  LEU   284      81.870 109.370  52.500  1.00  0.00            
ATOM   4461  CB  LEU   284      82.150 107.540  53.600  1.00  0.00            
ATOM   4462  HB1 LEU   284      83.240 107.590  53.650  1.00  0.00            
ATOM   4463  HB2 LEU   284      81.880 106.490  53.480  1.00  0.00            
ATOM   4464  CG  LEU   284      81.600 108.050  54.930  1.00  0.00            
ATOM   4465  HG  LEU   284      80.510 108.070  54.890  1.00  0.00            
ATOM   4466  CD1 LEU   284      82.010 107.100  56.060  1.00  0.00            
ATOM   4467 1HD1 LEU   284      81.620 107.460  57.010  1.00  0.00            
ATOM   4468 2HD1 LEU   284      81.620 106.100  55.870  1.00  0.00            
ATOM   4469 3HD1 LEU   284      83.100 107.060  56.130  1.00  0.00            
ATOM   4470  CD2 LEU   284      82.120 109.450  55.250  1.00  0.00            
ATOM   4471 1HD2 LEU   284      81.760 109.760  56.230  1.00  0.00            
ATOM   4472 2HD2 LEU   284      83.210 109.460  55.250  1.00  0.00            
ATOM   4473 3HD2 LEU   284      81.750 110.160  54.510  1.00  0.00            
ATOM   4474  C   LEU   284      82.480 107.930  51.090  1.00  0.00            
ATOM   4475  O   LEU   284      83.680 107.690  51.200  1.00  0.00            
ATOM   4476  N   TYR   285      81.860 107.840  49.910  1.00  0.00            
ATOM   4477  H   TYR   285      80.880 108.070  49.880  1.00  0.00            
ATOM   4478  CA  TYR   285      82.470 107.290  48.690  1.00  0.00            
ATOM   4479  HA  TYR   285      82.600 106.220  48.840  1.00  0.00            
ATOM   4480  CB  TYR   285      81.480 107.480  47.530  1.00  0.00            
ATOM   4481  HB1 TYR   285      81.850 106.930  46.660  1.00  0.00            
ATOM   4482  HB2 TYR   285      81.450 108.540  47.250  1.00  0.00            
ATOM   4483  CG  TYR   285      80.070 107.010  47.830  1.00  0.00            
ATOM   4484  CD1 TYR   285      79.760 105.640  47.790  1.00  0.00            
ATOM   4485  HD1 TYR   285      80.510 104.920  47.530  1.00  0.00            
ATOM   4486  CE1 TYR   285      78.450 105.220  48.100  1.00  0.00            
ATOM   4487  HE1 TYR   285      78.210 104.160  48.080  1.00  0.00            
ATOM   4488  CZ  TYR   285      77.450 106.150  48.430  1.00  0.00            
ATOM   4489  OH  TYR   285      76.190 105.730  48.690  1.00  0.00            
ATOM   4490  HH  TYR   285      75.610 106.440  48.950  1.00  0.00            
ATOM   4491  CE2 TYR   285      77.770 107.530  48.480  1.00  0.00            
ATOM   4492  HE2 TYR   285      77.010 108.250  48.730  1.00  0.00            
ATOM   4493  CD2 TYR   285      79.090 107.950  48.200  1.00  0.00            
ATOM   4494  HD2 TYR   285      79.340 109.000  48.250  1.00  0.00            
ATOM   4495  C   TYR   285      83.840 107.880  48.330  1.00  0.00            
ATOM   4496  O   TYR   285      84.770 107.110  48.040  1.00  0.00            
ATOM   4497  N   ASN   286      84.030 109.200  48.410  1.00  0.00            
ATOM   4498  H   ASN   286      83.260 109.780  48.720  1.00  0.00            
ATOM   4499  CA  ASN   286      85.330 109.840  48.120  1.00  0.00            
ATOM   4500  HA  ASN   286      85.660 109.530  47.130  1.00  0.00            
ATOM   4501  CB  ASN   286      85.180 111.380  48.130  1.00  0.00            
ATOM   4502  HB1 ASN   286      86.180 111.820  48.090  1.00  0.00            
ATOM   4503  HB2 ASN   286      84.720 111.690  49.070  1.00  0.00            
ATOM   4504  CG  ASN   286      84.380 112.000  46.990  1.00  0.00            
ATOM   4505  OD1 ASN   286      83.860 111.350  46.090  1.00  0.00            
ATOM   4506  ND2 ASN   286      84.270 113.310  46.990  1.00  0.00            
ATOM   4507 1HD2 ASN   286      84.720 113.860  47.710  1.00  0.00            
ATOM   4508 2HD2 ASN   286      83.720 113.760  46.270  1.00  0.00            
ATOM   4509  C   ASN   286      86.420 109.420  49.130  1.00  0.00            
ATOM   4510  O   ASN   286      87.590 109.350  48.770  1.00  0.00            
ATOM   4511  N   GLN   287      86.050 109.120  50.380  1.00  0.00            
ATOM   4512  H   GLN   287      85.070 109.110  50.590  1.00  0.00            
ATOM   4513  CA  GLN   287      86.990 108.720  51.440  1.00  0.00            
ATOM   4514  HA  GLN   287      87.960 109.180  51.250  1.00  0.00            
ATOM   4515  CB  GLN   287      86.480 109.250  52.790  1.00  0.00            
ATOM   4516  HB1 GLN   287      87.120 108.870  53.590  1.00  0.00            
ATOM   4517  HB2 GLN   287      85.470 108.880  52.970  1.00  0.00            
ATOM   4518  CG  GLN   287      86.490 110.780  52.840  1.00  0.00            
ATOM   4519  HG1 GLN   287      85.880 111.180  52.030  1.00  0.00            
ATOM   4520  HG2 GLN   287      87.510 111.140  52.700  1.00  0.00            
ATOM   4521  CD  GLN   287      85.970 111.310  54.170  1.00  0.00            
ATOM   4522  OE1 GLN   287      86.660 111.250  55.170  1.00  0.00            
ATOM   4523  NE2 GLN   287      84.750 111.800  54.230  1.00  0.00            
ATOM   4524 1HE2 GLN   287      84.220 111.910  53.380  1.00  0.00            
ATOM   4525 2HE2 GLN   287      84.450 112.270  55.070  1.00  0.00            
ATOM   4526  C   GLN   287      87.220 107.200  51.490  1.00  0.00            
ATOM   4527  O   GLN   287      88.330 106.750  51.780  1.00  0.00            
ATOM   4528  N   ALA   288      86.200 106.410  51.140  1.00  0.00            
ATOM   4529  H   ALA   288      85.310 106.840  50.950  1.00  0.00            
ATOM   4530  CA  ALA   288      86.330 104.970  50.940  1.00  0.00            
ATOM   4531  HA  ALA   288      86.790 104.530  51.830  1.00  0.00            
ATOM   4532  CB  ALA   288      84.930 104.380  50.770  1.00  0.00            
ATOM   4533  HB1 ALA   288      85.000 103.300  50.700  1.00  0.00            
ATOM   4534  HB2 ALA   288      84.320 104.640  51.640  1.00  0.00            
ATOM   4535  HB3 ALA   288      84.460 104.780  49.870  1.00  0.00            
ATOM   4536  C   ALA   288      87.240 104.640  49.750  1.00  0.00            
ATOM   4537  O   ALA   288      88.060 103.720  49.850  1.00  0.00            
ATOM   4538  N   PHE   289      87.180 105.440  48.680  1.00  0.00            
ATOM   4539  H   PHE   289      86.450 106.130  48.640  1.00  0.00            
ATOM   4540  CA  PHE   289      88.160 105.400  47.600  1.00  0.00            
ATOM   4541  HA  PHE   289      88.120 104.430  47.110  1.00  0.00            
ATOM   4542  CB  PHE   289      87.770 106.470  46.560  1.00  0.00            
ATOM   4543  HB1 PHE   289      87.740 107.450  47.040  1.00  0.00            
ATOM   4544  HB2 PHE   289      86.770 106.250  46.200  1.00  0.00            
ATOM   4545  CG  PHE   289      88.720 106.540  45.380  1.00  0.00            
ATOM   4546  CD1 PHE   289      89.870 107.350  45.430  1.00  0.00            
ATOM   4547  HD1 PHE   289      90.100 107.920  46.320  1.00  0.00            
ATOM   4548  CE1 PHE   289      90.730 107.410  44.320  1.00  0.00            
ATOM   4549  HE1 PHE   289      91.630 108.000  44.380  1.00  0.00            
ATOM   4550  CZ  PHE   289      90.410 106.710  43.150  1.00  0.00            
ATOM   4551  HZ  PHE   289      91.050 106.790  42.280  1.00  0.00            
ATOM   4552  CE2 PHE   289      89.250 105.920  43.090  1.00  0.00            
ATOM   4553  HE2 PHE   289      88.980 105.400  42.190  1.00  0.00            
ATOM   4554  CD2 PHE   289      88.430 105.800  44.220  1.00  0.00            
ATOM   4555  HD2 PHE   289      87.570 105.150  44.190  1.00  0.00            
ATOM   4556  C   PHE   289      89.590 105.610  48.110  1.00  0.00            
ATOM   4557  O   PHE   289      90.440 104.750  47.880  1.00  0.00            
ATOM   4558  N   THR   290      89.850 106.670  48.880  1.00  0.00            
ATOM   4559  H   THR   290      89.150 107.390  48.970  1.00  0.00            
ATOM   4560  CA  THR   290      91.170 106.940  49.480  1.00  0.00            
ATOM   4561  HA  THR   290      91.900 107.070  48.670  1.00  0.00            
ATOM   4562  CB  THR   290      91.140 108.240  50.300  1.00  0.00            
ATOM   4563  HB  THR   290      90.520 108.090  51.180  1.00  0.00            
ATOM   4564  CG2 THR   290      92.520 108.710  50.740  1.00  0.00            
ATOM   4565 1HG2 THR   290      92.430 109.630  51.320  1.00  0.00            
ATOM   4566 2HG2 THR   290      93.000 107.950  51.370  1.00  0.00            
ATOM   4567 3HG2 THR   290      93.150 108.890  49.870  1.00  0.00            
ATOM   4568  OG1 THR   290      90.580 109.270  49.530  1.00  0.00            
ATOM   4569  HG1 THR   290      90.530 110.070  50.070  1.00  0.00            
ATOM   4570  C   THR   290      91.650 105.800  50.370  1.00  0.00            
ATOM   4571  O   THR   290      92.800 105.390  50.290  1.00  0.00            
ATOM   4572  N   ALA   291      90.760 105.230  51.190  1.00  0.00            
ATOM   4573  H   ALA   291      89.820 105.620  51.230  1.00  0.00            
ATOM   4574  CA  ALA   291      91.070 104.110  52.070  1.00  0.00            
ATOM   4575  HA  ALA   291      91.920 104.380  52.690  1.00  0.00            
ATOM   4576  CB  ALA   291      89.870 103.860  52.990  1.00  0.00            
ATOM   4577  HB1 ALA   291      90.090 103.050  53.680  1.00  0.00            
ATOM   4578  HB2 ALA   291      89.660 104.770  53.560  1.00  0.00            
ATOM   4579  HB3 ALA   291      88.990 103.600  52.400  1.00  0.00            
ATOM   4580  C   ALA   291      91.470 102.840  51.290  1.00  0.00            
ATOM   4581  O   ALA   291      92.510 102.250  51.560  1.00  0.00            
ATOM   4582  N   MET   292      90.680 102.460  50.270  1.00  0.00            
ATOM   4583  H   MET   292      89.850 102.990  50.080  1.00  0.00            
ATOM   4584  CA  MET   292      90.990 101.320  49.400  1.00  0.00            
ATOM   4585  HA  MET   292      91.190 100.440  50.020  1.00  0.00            
ATOM   4586  CB  MET   292      89.790 101.000  48.500  1.00  0.00            
ATOM   4587  HB1 MET   292      90.080 100.260  47.760  1.00  0.00            
ATOM   4588  HB2 MET   292      89.490 101.910  47.970  1.00  0.00            
ATOM   4589  CG  MET   292      88.600 100.450  49.300  1.00  0.00            
ATOM   4590  HG1 MET   292      88.230 101.220  49.980  1.00  0.00            
ATOM   4591  HG2 MET   292      88.960  99.620  49.900  1.00  0.00            
ATOM   4592  SD  MET   292      87.200  99.850  48.310  1.00  0.00            
ATOM   4593  CE  MET   292      86.780 101.320  47.330  1.00  0.00            
ATOM   4594  HE1 MET   292      85.900 101.100  46.720  1.00  0.00            
ATOM   4595  HE2 MET   292      86.570 102.150  48.000  1.00  0.00            
ATOM   4596  HE3 MET   292      87.610 101.570  46.670  1.00  0.00            
ATOM   4597  C   MET   292      92.250 101.560  48.560  1.00  0.00            
ATOM   4598  O   MET   292      93.070 100.650  48.430  1.00  0.00            
ATOM   4599  N   TYR   293      92.450 102.780  48.050  1.00  0.00            
ATOM   4600  H   TYR   293      91.730 103.470  48.180  1.00  0.00            
ATOM   4601  CA  TYR   293      93.650 103.170  47.320  1.00  0.00            
ATOM   4602  HA  TYR   293      93.760 102.520  46.450  1.00  0.00            
ATOM   4603  CB  TYR   293      93.500 104.620  46.830  1.00  0.00            
ATOM   4604  HB1 TYR   293      93.300 105.260  47.690  1.00  0.00            
ATOM   4605  HB2 TYR   293      92.630 104.670  46.180  1.00  0.00            
ATOM   4606  CG  TYR   293      94.690 105.170  46.080  1.00  0.00            
ATOM   4607  CD1 TYR   293      95.530 106.140  46.650  1.00  0.00            
ATOM   4608  HD1 TYR   293      95.340 106.490  47.660  1.00  0.00            
ATOM   4609  CE1 TYR   293      96.590 106.680  45.900  1.00  0.00            
ATOM   4610  HE1 TYR   293      97.240 107.430  46.320  1.00  0.00            
ATOM   4611  CZ  TYR   293      96.790 106.300  44.550  1.00  0.00            
ATOM   4612  OH  TYR   293      97.710 106.940  43.800  1.00  0.00            
ATOM   4613  HH  TYR   293      97.510 106.870  42.860  1.00  0.00            
ATOM   4614  CE2 TYR   293      95.980 105.290  44.000  1.00  0.00            
ATOM   4615  HE2 TYR   293      96.140 104.980  42.980  1.00  0.00            
ATOM   4616  CD2 TYR   293      94.950 104.720  44.770  1.00  0.00            
ATOM   4617  HD2 TYR   293      94.310 103.960  44.360  1.00  0.00            
ATOM   4618  C   TYR   293      94.910 103.020  48.170  1.00  0.00            
ATOM   4619  O   TYR   293      95.880 102.390  47.730  1.00  0.00            
ATOM   4620  N   LEU   294      94.930 103.560  49.390  1.00  0.00            
ATOM   4621  H   LEU   294      94.110 104.060  49.710  1.00  0.00            
ATOM   4622  CA  LEU   294      96.070 103.440  50.300  1.00  0.00            
ATOM   4623  HA  LEU   294      96.980 103.740  49.780  1.00  0.00            
ATOM   4624  CB  LEU   294      95.880 104.370  51.510  1.00  0.00            
ATOM   4625  HB1 LEU   294      96.640 104.140  52.260  1.00  0.00            
ATOM   4626  HB2 LEU   294      94.900 104.180  51.950  1.00  0.00            
ATOM   4627  CG  LEU   294      95.980 105.870  51.150  1.00  0.00            
ATOM   4628  HG  LEU   294      95.310 106.100  50.320  1.00  0.00            
ATOM   4629  CD1 LEU   294      95.580 106.730  52.340  1.00  0.00            
ATOM   4630 1HD1 LEU   294      95.650 107.780  52.060  1.00  0.00            
ATOM   4631 2HD1 LEU   294      94.550 106.510  52.620  1.00  0.00            
ATOM   4632 3HD1 LEU   294      96.240 106.540  53.190  1.00  0.00            
ATOM   4633  CD2 LEU   294      97.400 106.290  50.740  1.00  0.00            
ATOM   4634 1HD2 LEU   294      97.380 107.350  50.470  1.00  0.00            
ATOM   4635 2HD2 LEU   294      98.090 106.130  51.570  1.00  0.00            
ATOM   4636 3HD2 LEU   294      97.740 105.730  49.880  1.00  0.00            
ATOM   4637  C   LEU   294      96.310 101.980  50.710  1.00  0.00            
ATOM   4638  O   LEU   294      97.440 101.520  50.620  1.00  0.00            
ATOM   4639  N   PHE   295      95.260 101.240  51.060  1.00  0.00            
ATOM   4640  H   PHE   295      94.340 101.660  51.110  1.00  0.00            
ATOM   4641  CA  PHE   295      95.380  99.820  51.420  1.00  0.00            
ATOM   4642  HA  PHE   295      96.090  99.740  52.250  1.00  0.00            
ATOM   4643  CB  PHE   295      94.020  99.300  51.900  1.00  0.00            
ATOM   4644  HB1 PHE   295      93.330  99.270  51.050  1.00  0.00            
ATOM   4645  HB2 PHE   295      93.610 100.010  52.620  1.00  0.00            
ATOM   4646  CG  PHE   295      94.080  97.950  52.570  1.00  0.00            
ATOM   4647  CD1 PHE   295      93.410  96.830  52.030  1.00  0.00            
ATOM   4648  HD1 PHE   295      92.870  96.920  51.090  1.00  0.00            
ATOM   4649  CE1 PHE   295      93.450  95.600  52.690  1.00  0.00            
ATOM   4650  HE1 PHE   295      92.950  94.740  52.280  1.00  0.00            
ATOM   4651  CZ  PHE   295      94.170  95.470  53.900  1.00  0.00            
ATOM   4652  HZ  PHE   295      94.210  94.520  54.400  1.00  0.00            
ATOM   4653  CE2 PHE   295      94.850  96.570  54.430  1.00  0.00            
ATOM   4654  HE2 PHE   295      95.440  96.460  55.330  1.00  0.00            
ATOM   4655  CD2 PHE   295      94.800  97.810  53.770  1.00  0.00            
ATOM   4656  HD2 PHE   295      95.340  98.660  54.170  1.00  0.00            
ATOM   4657  C   PHE   295      95.940  98.960  50.280  1.00  0.00            
ATOM   4658  O   PHE   295      96.820  98.140  50.500  1.00  0.00            
ATOM   4659  N   ALA   296      95.510  99.200  49.030  1.00  0.00            
ATOM   4660  H   ALA   296      94.760  99.860  48.890  1.00  0.00            
ATOM   4661  CA  ALA   296      96.040  98.500  47.860  1.00  0.00            
ATOM   4662  HA  ALA   296      95.980  97.430  48.060  1.00  0.00            
ATOM   4663  CB  ALA   296      95.150  98.810  46.660  1.00  0.00            
ATOM   4664  HB1 ALA   296      95.500  98.250  45.790  1.00  0.00            
ATOM   4665  HB2 ALA   296      94.130  98.500  46.870  1.00  0.00            
ATOM   4666  HB3 ALA   296      95.170  99.880  46.440  1.00  0.00            
ATOM   4667  C   ALA   296      97.520  98.810  47.580  1.00  0.00            
ATOM   4668  O   ALA   296      98.220  97.990  46.990  1.00  0.00            
ATOM   4669  N   GLN   297      98.030  99.960  48.030  1.00  0.00            
ATOM   4670  H   GLN   297      97.430 100.610  48.510  1.00  0.00            
ATOM   4671  CA  GLN   297      99.450 100.310  47.840  1.00  0.00            
ATOM   4672  HA  GLN   297      99.750  99.940  46.860  1.00  0.00            
ATOM   4673  CB  GLN   297      99.620 101.840  47.820  1.00  0.00            
ATOM   4674  HB1 GLN   297     100.680 102.080  47.860  1.00  0.00            
ATOM   4675  HB2 GLN   297      99.140 102.260  48.700  1.00  0.00            
ATOM   4676  CG  GLN   297      99.060 102.500  46.550  1.00  0.00            
ATOM   4677  HG1 GLN   297      98.090 102.060  46.310  1.00  0.00            
ATOM   4678  HG2 GLN   297      99.730 102.310  45.710  1.00  0.00            
ATOM   4679  CD  GLN   297      98.880 104.000  46.740  1.00  0.00            
ATOM   4680  OE1 GLN   297      99.620 104.860  46.290  1.00  0.00            
ATOM   4681  NE2 GLN   297      97.840 104.380  47.430  1.00  0.00            
ATOM   4682 1HE2 GLN   297      97.160 103.670  47.680  1.00  0.00            
ATOM   4683 2HE2 GLN   297      97.610 105.360  47.400  1.00  0.00            
ATOM   4684  C   GLN   297     100.390  99.640  48.850  1.00  0.00            
ATOM   4685  O   GLN   297     101.610  99.690  48.640  1.00  0.00            
ATOM   4686  N   PHE   298      99.910  99.000  49.940  1.00  0.00            
ATOM   4687  H   PHE   298      98.910  99.020  50.100  1.00  0.00            
ATOM   4688  CA  PHE   298     100.780  98.320  50.920  1.00  0.00            
ATOM   4689  HA  PHE   298     101.750  98.150  50.450  1.00  0.00            
ATOM   4690  CB  PHE   298     101.040  99.220  52.140  1.00  0.00            
ATOM   4691  HB1 PHE   298     101.380 100.200  51.790  1.00  0.00            
ATOM   4692  HB2 PHE   298     101.860  98.790  52.720  1.00  0.00            
ATOM   4693  CG  PHE   298      99.870  99.420  53.090  1.00  0.00            
ATOM   4694  CD1 PHE   298      99.100 100.600  53.020  1.00  0.00            
ATOM   4695  HD1 PHE   298      99.330 101.350  52.280  1.00  0.00            
ATOM   4696  CE1 PHE   298      98.020 100.800  53.900  1.00  0.00            
ATOM   4697  HE1 PHE   298      97.440 101.700  53.850  1.00  0.00            
ATOM   4698  CZ  PHE   298      97.720  99.830  54.880  1.00  0.00            
ATOM   4699  HZ  PHE   298      96.910  99.990  55.570  1.00  0.00            
ATOM   4700  CE2 PHE   298      98.490  98.650  54.950  1.00  0.00            
ATOM   4701  HE2 PHE   298      98.260  97.910  55.690  1.00  0.00            
ATOM   4702  CD2 PHE   298      99.560  98.450  54.060  1.00  0.00            
ATOM   4703  HD2 PHE   298     100.150  97.550  54.140  1.00  0.00            
ATOM   4704  C   PHE   298     100.360  96.910  51.370  1.00  0.00            
ATOM   4705  O   PHE   298     101.220  96.160  51.820  1.00  0.00            
ATOM   4706  N   SER   299      99.080  96.520  51.270  1.00  0.00            
ATOM   4707  H   SER   299      98.410  97.180  50.900  1.00  0.00            
ATOM   4708  CA  SER   299      98.560  95.290  51.890  1.00  0.00            
ATOM   4709  HA  SER   299      98.970  95.220  52.890  1.00  0.00            
ATOM   4710  CB  SER   299      97.040  95.390  52.050  1.00  0.00            
ATOM   4711  HB1 SER   299      96.800  96.300  52.600  1.00  0.00            
ATOM   4712  HB2 SER   299      96.680  94.540  52.630  1.00  0.00            
ATOM   4713  OG  SER   299      96.410  95.420  50.790  1.00  0.00            
ATOM   4714  HG  SER   299      96.410  96.330  50.500  1.00  0.00            
ATOM   4715  C   SER   299      98.940  93.970  51.190  1.00  0.00            
ATOM   4716  O   SER   299      98.580  92.900  51.670  1.00  0.00            
ATOM   4717  N   VAL   300      99.670  94.040  50.070  1.00  0.00            
ATOM   4718  H   VAL   300      99.910  94.970  49.750  1.00  0.00            
ATOM   4719  CA  VAL   300     100.360  92.930  49.400  1.00  0.00            
ATOM   4720  HA  VAL   300     100.510  92.110  50.110  1.00  0.00            
ATOM   4721  CB  VAL   300      99.560  92.380  48.200  1.00  0.00            
ATOM   4722  HB  VAL   300      99.350  93.200  47.510  1.00  0.00            
ATOM   4723  CG1 VAL   300     100.330  91.300  47.420  1.00  0.00            
ATOM   4724 1HG1 VAL   300      99.670  90.850  46.670  1.00  0.00            
ATOM   4725 2HG1 VAL   300     101.170  91.740  46.890  1.00  0.00            
ATOM   4726 3HG1 VAL   300     100.670  90.520  48.090  1.00  0.00            
ATOM   4727  CG2 VAL   300      98.230  91.750  48.630  1.00  0.00            
ATOM   4728 1HG2 VAL   300      97.690  91.380  47.770  1.00  0.00            
ATOM   4729 2HG2 VAL   300      98.430  90.930  49.310  1.00  0.00            
ATOM   4730 3HG2 VAL   300      97.610  92.490  49.140  1.00  0.00            
ATOM   4731  C   VAL   300     101.730  93.430  48.940  1.00  0.00            
ATOM   4732  O   VAL   300     101.860  94.610  48.580  1.00  0.00            
ATOM   4733  N   ARG   301     102.740  92.550  48.930  1.00  0.00            
ATOM   4734  H   ARG   301     102.570  91.630  49.300  1.00  0.00            
ATOM   4735  CA  ARG   301     104.090  92.840  48.410  1.00  0.00            
ATOM   4736  HA  ARG   301     104.020  93.700  47.750  1.00  0.00            
ATOM   4737  CB  ARG   301     105.030  93.210  49.570  1.00  0.00            
ATOM   4738  HB1 ARG   301     105.990  93.490  49.160  1.00  0.00            
ATOM   4739  HB2 ARG   301     105.170  92.340  50.210  1.00  0.00            
ATOM   4740  CG  ARG   301     104.470  94.370  50.420  1.00  0.00            
ATOM   4741  HG1 ARG   301     103.670  94.020  51.070  1.00  0.00            
ATOM   4742  HG2 ARG   301     104.070  95.130  49.750  1.00  0.00            
ATOM   4743  CD  ARG   301     105.550  95.040  51.250  1.00  0.00            
ATOM   4744  HD1 ARG   301     105.140  95.940  51.710  1.00  0.00            
ATOM   4745  HD2 ARG   301     106.350  95.340  50.570  1.00  0.00            
ATOM   4746  NE  ARG   301     106.100  94.160  52.300  1.00  0.00            
ATOM   4747  HE  ARG   301     105.540  93.360  52.580  1.00  0.00            
ATOM   4748  CZ  ARG   301     107.230  94.350  52.940  1.00  0.00            
ATOM   4749  NH1 ARG   301     108.040  95.340  52.680  1.00  0.00            
ATOM   4750 1HH1 ARG   301     107.880  95.910  51.860  1.00  0.00            
ATOM   4751 2HH1 ARG   301     108.710  95.650  53.360  1.00  0.00            
ATOM   4752  NH2 ARG   301     107.570  93.500  53.860  1.00  0.00            
ATOM   4753 1HH2 ARG   301     106.950  92.730  54.040  1.00  0.00            
ATOM   4754 2HH2 ARG   301     108.560  93.360  54.010  1.00  0.00            
ATOM   4755  C   ARG   301     104.670  91.660  47.600  1.00  0.00            
ATOM   4756  O   ARG   301     104.410  90.510  47.960  1.00  0.00            
ATOM   4757  N   PRO   302     105.450  91.900  46.530  1.00  0.00            
ATOM   4758  CD  PRO   302     105.680  93.190  45.880  1.00  0.00            
ATOM   4759  HD1 PRO   302     105.990  93.940  46.600  1.00  0.00            
ATOM   4760  HD2 PRO   302     104.770  93.500  45.360  1.00  0.00            
ATOM   4761  CG  PRO   302     106.790  92.950  44.850  1.00  0.00            
ATOM   4762  HG1 PRO   302     107.760  93.060  45.320  1.00  0.00            
ATOM   4763  HG2 PRO   302     106.690  93.610  44.000  1.00  0.00            
ATOM   4764  CB  PRO   302     106.560  91.480  44.480  1.00  0.00            
ATOM   4765  HB1 PRO   302     107.460  91.030  44.050  1.00  0.00            
ATOM   4766  HB2 PRO   302     105.730  91.400  43.780  1.00  0.00            
ATOM   4767  CA  PRO   302     106.190  90.850  45.820  1.00  0.00            
ATOM   4768  HA  PRO   302     105.540  89.990  45.640  1.00  0.00            
ATOM   4769  C   PRO   302     107.420  90.390  46.610  1.00  0.00            
ATOM   4770  O   PRO   302     108.020  91.160  47.360  1.00  0.00            
ATOM   4771  N   VAL   303     107.810  89.130  46.410  1.00  0.00            
ATOM   4772  H   VAL   303     107.250  88.550  45.810  1.00  0.00            
ATOM   4773  CA  VAL   303     108.970  88.480  47.040  1.00  0.00            
ATOM   4774  HA  VAL   303     109.400  89.140  47.790  1.00  0.00            
ATOM   4775  CB  VAL   303     108.540  87.170  47.750  1.00  0.00            
ATOM   4776  HB  VAL   303     108.150  86.480  47.010  1.00  0.00            
ATOM   4777  CG1 VAL   303     109.720  86.490  48.460  1.00  0.00            
ATOM   4778 1HG1 VAL   303     109.380  85.560  48.920  1.00  0.00            
ATOM   4779 2HG1 VAL   303     110.510  86.250  47.760  1.00  0.00            
ATOM   4780 3HG1 VAL   303     110.110  87.150  49.240  1.00  0.00            
ATOM   4781  CG2 VAL   303     107.450  87.420  48.790  1.00  0.00            
ATOM   4782 1HG2 VAL   303     107.160  86.470  49.250  1.00  0.00            
ATOM   4783 2HG2 VAL   303     107.810  88.100  49.570  1.00  0.00            
ATOM   4784 3HG2 VAL   303     106.570  87.860  48.330  1.00  0.00            
ATOM   4785  C   VAL   303     110.030  88.200  45.970  1.00  0.00            
ATOM   4786  O   VAL   303     109.810  87.370  45.080  1.00  0.00            
ATOM   4787  N   GLY   304     111.180  88.880  46.040  1.00  0.00            
ATOM   4788  H   GLY   304     111.290  89.550  46.790  1.00  0.00            
ATOM   4789  CA  GLY   304     112.240  88.790  45.030  1.00  0.00            
ATOM   4790  HA1 GLY   304     113.020  89.500  45.260  1.00  0.00            
ATOM   4791  HA2 GLY   304     111.820  89.060  44.060  1.00  0.00            
ATOM   4792  C   GLY   304     112.870  87.400  44.880  1.00  0.00            
ATOM   4793  O   GLY   304     112.720  86.540  45.750  1.00  0.00            
ATOM   4794  N   ASN   305     113.610  87.180  43.790  1.00  0.00            
ATOM   4795  H   ASN   305     113.630  87.880  43.070  1.00  0.00            
ATOM   4796  CA  ASN   305     114.410  85.960  43.590  1.00  0.00            
ATOM   4797  HA  ASN   305     114.340  85.350  44.490  1.00  0.00            
ATOM   4798  CB  ASN   305     113.790  85.110  42.470  1.00  0.00            
ATOM   4799  HB1 ASN   305     112.780  84.830  42.770  1.00  0.00            
ATOM   4800  HB2 ASN   305     114.360  84.180  42.370  1.00  0.00            
ATOM   4801  CG  ASN   305     113.710  85.770  41.110  1.00  0.00            
ATOM   4802  OD1 ASN   305     114.280  86.810  40.830  1.00  0.00            
ATOM   4803  ND2 ASN   305     112.970  85.140  40.230  1.00  0.00            
ATOM   4804 1HD2 ASN   305     112.470  84.300  40.480  1.00  0.00            
ATOM   4805 2HD2 ASN   305     112.770  85.560  39.330  1.00  0.00            
ATOM   4806  C   ASN   305     115.920  86.210  43.440  1.00  0.00            
ATOM   4807  O   ASN   305     116.690  85.270  43.630  1.00  0.00            
ATOM   4808  N   SER   306     116.360  87.450  43.210  1.00  0.00            
ATOM   4809  H   SER   306     115.690  88.180  43.050  1.00  0.00            
ATOM   4810  CA  SER   306     117.750  87.880  43.420  1.00  0.00            
ATOM   4811  HA  SER   306     118.430  87.100  43.070  1.00  0.00            
ATOM   4812  CB  SER   306     118.030  89.130  42.590  1.00  0.00            
ATOM   4813  HB1 SER   306     117.840  88.910  41.540  1.00  0.00            
ATOM   4814  HB2 SER   306     119.070  89.430  42.710  1.00  0.00            
ATOM   4815  OG  SER   306     117.180  90.200  43.000  1.00  0.00            
ATOM   4816  HG  SER   306     117.320  90.930  42.390  1.00  0.00            
ATOM   4817  C   SER   306     118.050  88.150  44.900  1.00  0.00            
ATOM   4818  O   SER   306     117.130  88.360  45.700  1.00  0.00            
ATOM   4819  N   ALA   307     119.330  88.190  45.270  1.00  0.00            
ATOM   4820  H   ALA   307     120.060  88.020  44.580  1.00  0.00            
ATOM   4821  CA  ALA   307     119.740  88.520  46.630  1.00  0.00            
ATOM   4822  HA  ALA   307     119.150  87.930  47.320  1.00  0.00            
ATOM   4823  CB  ALA   307     121.220  88.150  46.820  1.00  0.00            
ATOM   4824  HB1 ALA   307     121.470  88.220  47.870  1.00  0.00            
ATOM   4825  HB2 ALA   307     121.390  87.130  46.480  1.00  0.00            
ATOM   4826  HB3 ALA   307     121.850  88.830  46.250  1.00  0.00            
ATOM   4827  C   ALA   307     119.480  90.010  46.950  1.00  0.00            
ATOM   4828  O   ALA   307     119.070  90.330  48.070  1.00  0.00            
ATOM   4829  N   GLU   308     119.640  90.910  45.980  1.00  0.00            
ATOM   4830  H   GLU   308     120.050  90.620  45.110  1.00  0.00            
ATOM   4831  CA  GLU   308     119.290  92.330  46.130  1.00  0.00            
ATOM   4832  HA  GLU   308     119.780  92.710  47.030  1.00  0.00            
ATOM   4833  CB  GLU   308     119.780  93.160  44.930  1.00  0.00            
ATOM   4834  HB1 GLU   308     119.600  94.210  45.170  1.00  0.00            
ATOM   4835  HB2 GLU   308     119.190  92.920  44.050  1.00  0.00            
ATOM   4836  CG  GLU   308     121.270  92.990  44.610  1.00  0.00            
ATOM   4837  HG1 GLU   308     121.820  92.680  45.500  1.00  0.00            
ATOM   4838  HG2 GLU   308     121.670  93.970  44.310  1.00  0.00            
ATOM   4839  CD  GLU   308     121.500  91.990  43.470  1.00  0.00            
ATOM   4840  OE1 GLU   308     121.940  92.430  42.380  1.00  0.00            
ATOM   4841  OE2 GLU   308     121.230  90.780  43.650  1.00  0.00            
ATOM   4842  C   GLU   308     117.780  92.530  46.320  1.00  0.00            
ATOM   4843  O   GLU   308     117.360  93.320  47.160  1.00  0.00            
ATOM   4844  N   GLY   309     116.940  91.760  45.600  1.00  0.00            
ATOM   4845  H   GLY   309     117.330  91.120  44.930  1.00  0.00            
ATOM   4846  CA  GLY   309     115.480  91.810  45.720  1.00  0.00            
ATOM   4847  HA1 GLY   309     115.060  91.090  45.020  1.00  0.00            
ATOM   4848  HA2 GLY   309     115.130  92.800  45.440  1.00  0.00            
ATOM   4849  C   GLY   309     114.950  91.490  47.120  1.00  0.00            
ATOM   4850  O   GLY   309     113.850  91.910  47.470  1.00  0.00            
ATOM   4851  N   MET   310     115.750  90.820  47.970  1.00  0.00            
ATOM   4852  H   MET   310     116.650  90.520  47.630  1.00  0.00            
ATOM   4853  CA  MET   310     115.420  90.590  49.390  1.00  0.00            
ATOM   4854  HA  MET   310     114.450  90.100  49.450  1.00  0.00            
ATOM   4855  CB  MET   310     116.490  89.690  50.030  1.00  0.00            
ATOM   4856  HB1 MET   310     116.250  89.560  51.080  1.00  0.00            
ATOM   4857  HB2 MET   310     117.450  90.180  49.960  1.00  0.00            
ATOM   4858  CG  MET   310     116.600  88.290  49.400  1.00  0.00            
ATOM   4859  HG1 MET   310     117.440  87.780  49.860  1.00  0.00            
ATOM   4860  HG2 MET   310     116.820  88.380  48.330  1.00  0.00            
ATOM   4861  SD  MET   310     115.140  87.260  49.650  1.00  0.00            
ATOM   4862  CE  MET   310     114.320  87.500  48.060  1.00  0.00            
ATOM   4863  HE1 MET   310     113.410  86.900  48.040  1.00  0.00            
ATOM   4864  HE2 MET   310     114.070  88.550  47.910  1.00  0.00            
ATOM   4865  HE3 MET   310     114.980  87.170  47.250  1.00  0.00            
ATOM   4866  C   MET   310     115.320  91.880  50.200  1.00  0.00            
ATOM   4867  O   MET   310     114.640  91.900  51.230  1.00  0.00            
ATOM   4868  N   LEU   311     115.980  92.970  49.780  1.00  0.00            
ATOM   4869  H   LEU   311     116.530  92.910  48.940  1.00  0.00            
ATOM   4870  CA  LEU   311     115.840  94.290  50.420  1.00  0.00            
ATOM   4871  HA  LEU   311     116.030  94.180  51.490  1.00  0.00            
ATOM   4872  CB  LEU   311     116.900  95.240  49.850  1.00  0.00            
ATOM   4873  HB1 LEU   311     116.800  95.240  48.760  1.00  0.00            
ATOM   4874  HB2 LEU   311     117.900  94.860  50.090  1.00  0.00            
ATOM   4875  CG  LEU   311     116.800  96.710  50.320  1.00  0.00            
ATOM   4876  HG  LEU   311     115.810  97.100  50.070  1.00  0.00            
ATOM   4877  CD1 LEU   311     117.040  96.860  51.820  1.00  0.00            
ATOM   4878 1HD1 LEU   311     116.970  97.920  52.090  1.00  0.00            
ATOM   4879 2HD1 LEU   311     116.280  96.320  52.380  1.00  0.00            
ATOM   4880 3HD1 LEU   311     118.020  96.490  52.090  1.00  0.00            
ATOM   4881  CD2 LEU   311     117.830  97.560  49.580  1.00  0.00            
ATOM   4882 1HD2 LEU   311     117.670  98.610  49.830  1.00  0.00            
ATOM   4883 2HD2 LEU   311     118.840  97.270  49.850  1.00  0.00            
ATOM   4884 3HD2 LEU   311     117.700  97.450  48.500  1.00  0.00            
ATOM   4885  C   LEU   311     114.420  94.820  50.260  1.00  0.00            
ATOM   4886  O   LEU   311     113.840  95.340  51.210  1.00  0.00            
ATOM   4887  N   TRP   312     113.800  94.640  49.080  1.00  0.00            
ATOM   4888  H   TRP   312     114.280  94.130  48.350  1.00  0.00            
ATOM   4889  CA  TRP   312     112.420  95.080  48.850  1.00  0.00            
ATOM   4890  HA  TRP   312     112.360  96.140  49.070  1.00  0.00            
ATOM   4891  CB  TRP   312     112.030  94.880  47.380  1.00  0.00            
ATOM   4892  HB1 TRP   312     112.040  93.820  47.150  1.00  0.00            
ATOM   4893  HB2 TRP   312     112.770  95.370  46.740  1.00  0.00            
ATOM   4894  CG  TRP   312     110.690  95.450  47.060  1.00  0.00            
ATOM   4895  CD1 TRP   312     109.530  94.750  47.020  1.00  0.00            
ATOM   4896  HD1 TRP   312     109.430  93.690  47.200  1.00  0.00            
ATOM   4897  NE1 TRP   312     108.480  95.620  46.790  1.00  0.00            
ATOM   4898  HE1 TRP   312     107.500  95.360  46.860  1.00  0.00            
ATOM   4899  CE2 TRP   312     108.910  96.920  46.670  1.00  0.00            
ATOM   4900  CZ2 TRP   312     108.230  98.130  46.470  1.00  0.00            
ATOM   4901  HZ2 TRP   312     107.150  98.140  46.380  1.00  0.00            
ATOM   4902  CH2 TRP   312     108.970  99.320  46.420  1.00  0.00            
ATOM   4903  HH2 TRP   312     108.460 100.270  46.300  1.00  0.00            
ATOM   4904  CZ3 TRP   312     110.360  99.280  46.550  1.00  0.00            
ATOM   4905  HZ3 TRP   312     110.930 100.200  46.510  1.00  0.00            
ATOM   4906  CE3 TRP   312     111.030  98.060  46.750  1.00  0.00            
ATOM   4907  HE3 TRP   312     112.110  98.040  46.870  1.00  0.00            
ATOM   4908  CD2 TRP   312     110.320  96.840  46.830  1.00  0.00            
ATOM   4909  C   TRP   312     111.430  94.370  49.770  1.00  0.00            
ATOM   4910  O   TRP   312     110.550  95.020  50.340  1.00  0.00            
ATOM   4911  N   THR   313     111.600  93.060  50.020  1.00  0.00            
ATOM   4912  H   THR   313     112.280  92.540  49.490  1.00  0.00            
ATOM   4913  CA  THR   313     110.720  92.300  50.930  1.00  0.00            
ATOM   4914  HA  THR   313     109.690  92.510  50.630  1.00  0.00            
ATOM   4915  CB  THR   313     110.930  90.780  50.840  1.00  0.00            
ATOM   4916  HB  THR   313     111.550  90.450  51.680  1.00  0.00            
ATOM   4917  CG2 THR   313     109.600  90.030  50.890  1.00  0.00            
ATOM   4918 1HG2 THR   313     109.770  88.960  50.890  1.00  0.00            
ATOM   4919 2HG2 THR   313     109.050  90.300  51.790  1.00  0.00            
ATOM   4920 3HG2 THR   313     108.990  90.300  50.020  1.00  0.00            
ATOM   4921  OG1 THR   313     111.570  90.360  49.660  1.00  0.00            
ATOM   4922  HG1 THR   313     111.790  89.440  49.810  1.00  0.00            
ATOM   4923  C   THR   313     110.840  92.720  52.400  1.00  0.00            
ATOM   4924  O   THR   313     109.980  92.350  53.210  1.00  0.00            
ATOM   4925  N   ARG   314     111.850  93.510  52.800  1.00  0.00            
ATOM   4926  H   ARG   314     112.540  93.770  52.100  1.00  0.00            
ATOM   4927  CA  ARG   314     112.010  94.030  54.170  1.00  0.00            
ATOM   4928  HA  ARG   314     111.080  93.850  54.720  1.00  0.00            
ATOM   4929  CB  ARG   314     113.110  93.290  54.950  1.00  0.00            
ATOM   4930  HB1 ARG   314     113.000  93.540  56.000  1.00  0.00            
ATOM   4931  HB2 ARG   314     114.080  93.660  54.610  1.00  0.00            
ATOM   4932  CG  ARG   314     113.050  91.760  54.800  1.00  0.00            
ATOM   4933  HG1 ARG   314     113.270  91.500  53.770  1.00  0.00            
ATOM   4934  HG2 ARG   314     112.040  91.410  55.050  1.00  0.00            
ATOM   4935  CD  ARG   314     114.060  91.070  55.720  1.00  0.00            
ATOM   4936  HD1 ARG   314     113.720  91.140  56.750  1.00  0.00            
ATOM   4937  HD2 ARG   314     115.020  91.560  55.630  1.00  0.00            
ATOM   4938  NE  ARG   314     114.200  89.660  55.330  1.00  0.00            
ATOM   4939  HE  ARG   314     113.650  89.320  54.560  1.00  0.00            
ATOM   4940  CZ  ARG   314     114.980  88.760  55.880  1.00  0.00            
ATOM   4941  NH1 ARG   314     115.810  89.000  56.860  1.00  0.00            
ATOM   4942 1HH1 ARG   314     115.950  89.950  57.180  1.00  0.00            
ATOM   4943 2HH1 ARG   314     116.330  88.230  57.260  1.00  0.00            
ATOM   4944  NH2 ARG   314     114.930  87.550  55.430  1.00  0.00            
ATOM   4945 1HH2 ARG   314     114.370  87.350  54.610  1.00  0.00            
ATOM   4946 2HH2 ARG   314     115.520  86.840  55.860  1.00  0.00            
ATOM   4947  C   ARG   314     112.170  95.550  54.240  1.00  0.00            
ATOM   4948  O   ARG   314     112.600  96.100  55.250  1.00  0.00            
ATOM   4949  N   ALA   315     111.780  96.240  53.170  1.00  0.00            
ATOM   4950  H   ALA   315     111.520  95.730  52.340  1.00  0.00            
ATOM   4951  CA  ALA   315     111.530  97.680  53.180  1.00  0.00            
ATOM   4952  HA  ALA   315     112.440  98.200  53.480  1.00  0.00            
ATOM   4953  CB  ALA   315     111.170  98.090  51.760  1.00  0.00            
ATOM   4954  HB1 ALA   315     110.920  99.150  51.730  1.00  0.00            
ATOM   4955  HB2 ALA   315     112.020  97.900  51.090  1.00  0.00            
ATOM   4956  HB3 ALA   315     110.310  97.520  51.420  1.00  0.00            
ATOM   4957  C   ALA   315     110.410  98.030  54.180  1.00  0.00            
ATOM   4958  O   ALA   315     109.490  97.230  54.370  1.00  0.00            
ATOM   4959  N   GLU   316     110.480  99.230  54.770  1.00  0.00            
ATOM   4960  H   GLU   316     111.210  99.850  54.470  1.00  0.00            
ATOM   4961  CA  GLU   316     109.470  99.780  55.680  1.00  0.00            
ATOM   4962  HA  GLU   316     108.710  99.030  55.900  1.00  0.00            
ATOM   4963  CB  GLU   316     110.120 100.170  57.020  1.00  0.00            
ATOM   4964  HB1 GLU   316     110.870 100.930  56.840  1.00  0.00            
ATOM   4965  HB2 GLU   316     110.630  99.300  57.450  1.00  0.00            
ATOM   4966  CG  GLU   316     109.090 100.680  58.060  1.00  0.00            
ATOM   4967  HG1 GLU   316     108.630  99.820  58.540  1.00  0.00            
ATOM   4968  HG2 GLU   316     108.290 101.230  57.550  1.00  0.00            
ATOM   4969  CD  GLU   316     109.700 101.620  59.100  1.00  0.00            
ATOM   4970  OE1 GLU   316     109.520 101.390  60.320  1.00  0.00            
ATOM   4971  OE2 GLU   316     110.320 102.640  58.710  1.00  0.00            
ATOM   4972  C   GLU   316     108.800 101.000  55.020  1.00  0.00            
ATOM   4973  O   GLU   316     109.450 102.050  54.910  1.00  0.00            
ATOM   4974  N   PRO   317     107.530 100.920  54.590  1.00  0.00            
ATOM   4975  CD  PRO   317     106.750  99.720  54.380  1.00  0.00            
ATOM   4976  HD1 PRO   317     106.110  99.540  55.250  1.00  0.00            
ATOM   4977  HD2 PRO   317     107.370  98.840  54.190  1.00  0.00            
ATOM   4978  CG  PRO   317     105.910 100.040  53.150  1.00  0.00            
ATOM   4979  HG1 PRO   317     105.000  99.450  53.110  1.00  0.00            
ATOM   4980  HG2 PRO   317     106.520  99.860  52.260  1.00  0.00            
ATOM   4981  CB  PRO   317     105.620 101.530  53.300  1.00  0.00            
ATOM   4982  HB1 PRO   317     104.690 101.670  53.850  1.00  0.00            
ATOM   4983  HB2 PRO   317     105.550 102.020  52.320  1.00  0.00            
ATOM   4984  CA  PRO   317     106.800 102.080  54.110  1.00  0.00            
ATOM   4985  HA  PRO   317     107.440 102.670  53.450  1.00  0.00            
ATOM   4986  C   PRO   317     106.320 102.950  55.280  1.00  0.00            
ATOM   4987  O   PRO   317     105.880 102.430  56.310  1.00  0.00            
ATOM   4988  N   THR   318     106.310 104.270  55.090  1.00  0.00            
ATOM   4989  H   THR   318     106.630 104.620  54.200  1.00  0.00            
ATOM   4990  CA  THR   318     105.620 105.210  55.980  1.00  0.00            
ATOM   4991  HA  THR   318     105.480 104.740  56.960  1.00  0.00            
ATOM   4992  CB  THR   318     106.450 106.480  56.230  1.00  0.00            
ATOM   4993  HB  THR   318     106.820 106.870  55.290  1.00  0.00            
ATOM   4994  CG2 THR   318     105.670 107.560  56.970  1.00  0.00            
ATOM   4995 1HG2 THR   318     106.340 108.380  57.250  1.00  0.00            
ATOM   4996 2HG2 THR   318     104.890 107.960  56.320  1.00  0.00            
ATOM   4997 3HG2 THR   318     105.220 107.150  57.870  1.00  0.00            
ATOM   4998  OG1 THR   318     107.550 106.200  57.090  1.00  0.00            
ATOM   4999  HG1 THR   318     108.020 105.420  56.770  1.00  0.00            
ATOM   5000  C   THR   318     104.230 105.530  55.410  1.00  0.00            
ATOM   5001  O   THR   318     104.110 106.040  54.300  1.00  0.00            
ATOM   5002  N   LEU   319     103.180 105.210  56.180  1.00  0.00            
ATOM   5003  H   LEU   319     103.390 104.870  57.110  1.00  0.00            
ATOM   5004  CA  LEU   319     101.780 105.490  55.880  1.00  0.00            
ATOM   5005  HA  LEU   319     101.670 105.730  54.820  1.00  0.00            
ATOM   5006  CB  LEU   319     100.950 104.220  56.180  1.00  0.00            
ATOM   5007  HB1 LEU   319     101.130 103.940  57.220  1.00  0.00            
ATOM   5008  HB2 LEU   319     101.290 103.400  55.550  1.00  0.00            
ATOM   5009  CG  LEU   319      99.420 104.390  56.000  1.00  0.00            
ATOM   5010  HG  LEU   319      99.090 105.270  56.550  1.00  0.00            
ATOM   5011  CD1 LEU   319      99.010 104.550  54.540  1.00  0.00            
ATOM   5012 1HD1 LEU   319      97.940 104.720  54.480  1.00  0.00            
ATOM   5013 2HD1 LEU   319      99.520 105.410  54.090  1.00  0.00            
ATOM   5014 3HD1 LEU   319      99.260 103.650  53.970  1.00  0.00            
ATOM   5015  CD2 LEU   319      98.680 103.180  56.560  1.00  0.00            
ATOM   5016 1HD2 LEU   319      97.600 103.340  56.490  1.00  0.00            
ATOM   5017 2HD2 LEU   319      98.930 102.290  55.990  1.00  0.00            
ATOM   5018 3HD2 LEU   319      98.940 103.030  57.610  1.00  0.00            
ATOM   5019  C   LEU   319     101.320 106.700  56.700  1.00  0.00            
ATOM   5020  O   LEU   319     101.430 106.690  57.920  1.00  0.00            
ATOM   5021  N   VAL   320     100.790 107.730  56.050  1.00  0.00            
ATOM   5022  H   VAL   320     100.660 107.650  55.050  1.00  0.00            
ATOM   5023  CA  VAL   320     100.420 109.000  56.670  1.00  0.00            
ATOM   5024  HA  VAL   320     100.650 108.960  57.730  1.00  0.00            
ATOM   5025  CB  VAL   320     101.220 110.170  56.080  1.00  0.00            
ATOM   5026  HB  VAL   320     100.880 110.370  55.060  1.00  0.00            
ATOM   5027  CG1 VAL   320     101.030 111.430  56.930  1.00  0.00            
ATOM   5028 1HG1 VAL   320     101.650 112.240  56.560  1.00  0.00            
ATOM   5029 2HG1 VAL   320      99.990 111.750  56.880  1.00  0.00            
ATOM   5030 3HG1 VAL   320     101.300 111.220  57.970  1.00  0.00            
ATOM   5031  CG2 VAL   320     102.730 109.850  56.030  1.00  0.00            
ATOM   5032 1HG2 VAL   320     103.290 110.740  55.740  1.00  0.00            
ATOM   5033 2HG2 VAL   320     103.060 109.500  57.000  1.00  0.00            
ATOM   5034 3HG2 VAL   320     102.910 109.080  55.280  1.00  0.00            
ATOM   5035  C   VAL   320      98.910 109.230  56.530  1.00  0.00            
ATOM   5036  O   VAL   320      98.350 109.060  55.450  1.00  0.00            
ATOM   5037  N   LEU   321      98.270 109.550  57.650  1.00  0.00            
ATOM   5038  H   LEU   321      98.820 109.670  58.490  1.00  0.00            
ATOM   5039  CA  LEU   321      96.830 109.380  57.850  1.00  0.00            
ATOM   5040  HA  LEU   321      96.350 109.220  56.880  1.00  0.00            
ATOM   5041  CB  LEU   321      96.630 108.120  58.720  1.00  0.00            
ATOM   5042  HB1 LEU   321      95.570 108.030  58.960  1.00  0.00            
ATOM   5043  HB2 LEU   321      97.160 108.270  59.660  1.00  0.00            
ATOM   5044  CG  LEU   321      97.090 106.800  58.100  1.00  0.00            
ATOM   5045  HG  LEU   321      98.150 106.870  57.840  1.00  0.00            
ATOM   5046  CD1 LEU   321      96.930 105.650  59.090  1.00  0.00            
ATOM   5047 1HD1 LEU   321      97.370 104.740  58.680  1.00  0.00            
ATOM   5048 2HD1 LEU   321      97.440 105.890  60.020  1.00  0.00            
ATOM   5049 3HD1 LEU   321      95.870 105.470  59.290  1.00  0.00            
ATOM   5050  CD2 LEU   321      96.290 106.460  56.840  1.00  0.00            
ATOM   5051 1HD2 LEU   321      96.530 105.450  56.500  1.00  0.00            
ATOM   5052 2HD2 LEU   321      95.220 106.520  57.060  1.00  0.00            
ATOM   5053 3HD2 LEU   321      96.540 107.160  56.040  1.00  0.00            
ATOM   5054  C   LEU   321      96.190 110.610  58.520  1.00  0.00            
ATOM   5055  O   LEU   321      96.700 111.090  59.540  1.00  0.00            
ATOM   5056  N   PRO   322      95.050 111.130  58.020  1.00  0.00            
ATOM   5057  CD  PRO   322      94.350 110.710  56.810  1.00  0.00            
ATOM   5058  HD1 PRO   322      94.120 109.640  56.840  1.00  0.00            
ATOM   5059  HD2 PRO   322      94.970 110.950  55.950  1.00  0.00            
ATOM   5060  CG  PRO   322      93.060 111.530  56.770  1.00  0.00            
ATOM   5061  HG1 PRO   322      92.270 110.990  57.300  1.00  0.00
[truncated: 4,771,369 more chars]
